# Supplementary material for: MFPPDB: a comprehensive multi-functional plant peptide database
Source: Front Plant Sci. 2023 Oct 16;14:1224394. doi: 10.3389/fpls.2023.1224394 (PMC10613858; doi:10.3389/fpls.2023.1224394)
Supplement: Supplementary file 1 [file Table_1.xlsx]

## Sheet: Table S1
Supplementary Table 1. The nine curated functional peptide databases for matching of the predicted plant peptides in MFPPDB.
Acronym	Description of database	Type of the peptides	Entries of Database	Reference DOI
THPdb	Database of FDA-approved peptide and protein therapeutics	therapeutic	253	10.1371/journal.pone.0181748
AHTPDB	A comprehensive platform for analysis and presentation of antihypertensive peptides	antihypertensive	5978	10.1093/nar/gku1141
CPPsite 2.0	A repository of experimentally validated cell-penetrating peptides	cell-penetrating	1561	10.1093/nar/gkv1266
AntiTbPdb	Aknowledgebase of anti-tubercular peptides	anti-tubercular	637	10.1093/database/bay025
SATPdb	A database of structurally annotated therapeutic peptides	therapeutic	25873	10.1093/nar/gkv1114
YADAMP	Yet another database of antimicrobial peptides	antimicrobial	2145	10.1016/j.ijantimicag.2011.12.003
APD3	The antimicrobial peptide database as a tool for research and education	antimicrobial	3167	10.1093/nar/gkv1278
PlantPepDB	A manually curated plant peptide database	antimicrobial, therapeutic, toxic and inhibitory	6172	10.1038/s41598-020-59165-2
ACovPepDB	A database of anti-coronavirus peptides	anti-coronavirus	533	10.1038/s41597-022-01394-3

## Sheet: Table S2
Supplementary Table 2. Matching of the predicted peptides identified in MFPPDB to other nine state-of-the-art peptide databases.
Qseqid	Sseqid	Pident	Length	Mismatch	Gapopen	Qstart	Qend	Sstart	Send	Evalue	Bitscore
mfppdb_101203	ACoVP100366	57.143	21	9	0	29	49	27	47	0.000236	28.1
mfppdb_101203	ACoVP100364	57.143	21	9	0	29	49	27	47	0.000236	28.1
mfppdb_101203	ACoVP100362	57.143	21	9	0	29	49	27	47	0.000236	28.1
mfppdb_101203	ACoVP100360	57.143	21	9	0	29	49	27	47	0.000236	28.1
mfppdb_1053227	ACoVP100359	56.522	23	8	1	51	71	3	25	0.001	27.7
mfppdb_1053227	ACoVP100358	56.522	23	8	1	51	71	3	25	0.001	27.7
mfppdb_1053227	ACoVP100356	56.522	23	8	1	51	71	3	25	0.001	27.7
mfppdb_1053227	ACoVP100354	56.522	23	8	1	51	71	3	25	0.001	27.7
mfppdb_1053228	ACoVP100359	56.522	23	8	1	32	52	3	25	0.000829	27.7
mfppdb_1053228	ACoVP100358	56.522	23	8	1	32	52	3	25	0.000829	27.7
mfppdb_1053228	ACoVP100356	56.522	23	8	1	32	52	3	25	0.000829	27.7
mfppdb_1053228	ACoVP100354	56.522	23	8	1	32	52	3	25	0.000829	27.7
mfppdb_1230162	ACoVP100311	66.667	30	10	0	96	125	6	35	0.001	26.9
mfppdb_1280410	ACoVP100273	54.167	24	11	0	82	105	62	85	0.001	28.1
mfppdb_1280410	ACoVP100272	54.167	24	11	0	82	105	62	85	0.001	28.1
mfppdb_1280410	ACoVP100271	54.167	24	11	0	82	105	62	85	0.001	28.1
mfppdb_1280410	ACoVP100270	54.167	24	11	0	82	105	62	85	0.001	28.1
mfppdb_1280410	ACoVP100269	54.167	24	11	0	82	105	62	85	0.001	28.1
mfppdb_1396065	ACoVP100139	55	20	9	0	25	44	14	33	0.000161	28.1
mfppdb_1403594	ACoVP100509	69.231	13	4	0	18	30	3	15	0.001	25.8
mfppdb_1432939	ACoVP100438	52	25	10	1	60	82	61	85	0.001	28.1
mfppdb_1453681	ACoVP100324	60	25	10	0	96	120	10	34	0.001	26.6
mfppdb_1453681	ACoVP100320	60	25	10	0	96	120	10	34	0.001	26.6
mfppdb_162176	ACoVP100324	58.621	29	12	0	73	101	4	32	0.000632	28.1
mfppdb_162176	ACoVP100320	58.621	29	12	0	73	101	4	32	0.000632	28.1
mfppdb_173105	ACoVP100324	55.882	34	15	0	96	129	2	35	0.000164	30
mfppdb_173105	ACoVP100324	53.125	32	15	0	102	133	1	32	0.001	27.3
mfppdb_173105	ACoVP100320	55.882	34	15	0	96	129	2	35	0.000164	30
mfppdb_173105	ACoVP100320	53.125	32	15	0	102	133	1	32	0.001	27.3
mfppdb_173105	ACoVP100319	53.125	32	15	0	102	133	1	32	0.000482	28.5
mfppdb_173105	ACoVP100319	54.545	33	15	0	97	129	3	35	0.00063	28.1
mfppdb_484014	ACoVP100433	52.381	21	10	0	10	30	1	21	0.000367	26.6
mfppdb_484014	ACoVP100430	52.381	21	10	0	10	30	1	21	0.000367	26.6
mfppdb_665767	ACoVP100373	90	10	1	0	60	69	3	12	0.001	26.6
mfppdb_676107	ACoVP100186	54.167	24	11	0	11	34	13	36	0.000155	28.9
mfppdb_737587	ACoVP100315	72	25	7	0	116	140	2	26	0.000516	28.1
mfppdb_737587	ACoVP100315	72	25	7	0	116	140	9	33	0.000516	28.1
mfppdb_737587	ACoVP100316	56	25	11	0	116	140	2	26	0.001	27.3
mfppdb_737587	ACoVP100313	56	25	11	0	116	140	2	26	0.000821	27.7
mfppdb_737587	ACoVP100313	56	25	11	0	116	140	9	33	0.000821	27.7
mfppdb_737587	ACoVP100312	51.613	31	15	0	110	140	3	33	0.001	26.9
mfppdb_796149	ACoVP100227	69.231	13	4	0	43	55	6	18	0.000461	26.6
mfppdb_816791	ACoVP100126	52.632	19	9	0	24	42	10	28	0.000392	27.3
mfppdb_816791	ACoVP100127	52.632	19	9	0	24	42	10	28	0.000444	26.9
mfppdb_816791	ACoVP100237	52.632	19	9	0	24	42	7	25	0.000498	26.6
mfppdb_816791	ACoVP100238	52.632	19	9	0	24	42	2	20	0.000535	26.6
mfppdb_832281	ACoVP100315	57.576	33	14	0	63	95	2	34	8.21e-05	30.8
mfppdb_832281	ACoVP100315	58.065	31	13	0	69	99	1	31	0.001	27.3
mfppdb_894506	ACoVP100235	71.429	14	4	0	99	112	6	19	0.001	27.3
mfppdb_93046	ACoVP100091	54.545	22	10	0	69	90	8	29	0.00056	28.1
mfppdb_93046	ACoVP100090	54.545	22	10	0	69	90	8	29	0.00056	28.1
mfppdb_93046	ACoVP100089	54.545	22	10	0	69	90	8	29	0.00056	28.1
mfppdb_93046	ACoVP100088	54.545	22	10	0	69	90	8	29	0.00056	28.1
mfppdb_93046	ACoVP100087	54.545	22	10	0	69	90	8	29	0.00056	28.1
mfppdb_1000061	APD02808|Histone	51.899	79	27	3	22	98	3	72	2.13e-19	71.2
mfppdb_1000157	APD02808|Histone	65.152	132	37	2	22	153	3	125	7.12e-57	168
mfppdb_1000262	APD00991|Snakin-1	52.542	59	28	0	32	90	5	63	5.89e-16	60.1
mfppdb_1000307	APD02809|Histone	96.324	136	5	0	1	136	1	136	1.19e-95	266
mfppdb_1000307	APD02791|VK10	100	22	0	0	2	23	1	22	3.29e-09	43.5
mfppdb_100050	APD02804|Histone	81.132	106	20	0	25	130	17	122	1.96e-60	176
mfppdb_100050	APD00489|Hipposin	66.038	53	16	2	7	59	1	51	4.53e-16	62
mfppdb_100050	APD02811|Acipensin	68.182	44	13	1	15	58	8	50	1.5e-15	60.5
mfppdb_100050	APD02813|Acipensin	87.5	24	3	0	70	93	1	24	1.05e-11	50.1
mfppdb_100050	APD02814|SpHistin	75.862	29	6	1	15	43	11	38	2.78e-08	41.6
mfppdb_1000570	APD00270|Pn-AMP1	59.459	37	12	1	26	59	1	37	2.18e-08	42
mfppdb_1000570	APD00270|Pn-AMP1	58.621	29	12	0	113	141	9	37	4.99e-06	35.8
mfppdb_1000570	APD01052|Pn-AMP2	59.459	37	12	1	26	59	1	37	2.47e-08	42
mfppdb_1000570	APD01052|Pn-AMP2	58.621	29	12	0	113	141	9	37	5.2e-06	35.8
mfppdb_1000570	APD01588|Fa-AMP2	61.29	31	12	0	29	59	7	37	2.21e-07	39.3
mfppdb_1000570	APD01588|Fa-AMP2	55.556	36	16	0	67	102	2	37	5.54e-07	38.5
mfppdb_1000570	APD01588|Fa-AMP2	53.333	30	14	0	112	141	8	37	1.79e-05	34.3
mfppdb_1000570	APD01587|Fa-AMP1	61.29	31	12	0	29	59	7	37	2.23e-07	39.3
mfppdb_1000570	APD01587|Fa-AMP1	55.556	36	16	0	67	102	2	37	6.14e-07	38.1
mfppdb_1000570	APD01587|Fa-AMP1	53.333	30	14	0	112	141	8	37	1.88e-05	34.3
mfppdb_1000570	APD00915|Ee-CBP	68.75	32	8	1	112	141	8	39	5.52e-07	38.5
mfppdb_1000570	APD00915|Ee-CBP	55.556	36	13	2	26	59	5	39	1.71e-05	34.7
mfppdb_1000713	APD02810|Histone	100	103	0	0	1	103	1	103	1.51e-70	199
mfppdb_1000713	APD02807|Histone	98.058	103	2	0	1	103	1	103	5.58e-70	198
mfppdb_1000713	APD02806|H4-(86-100)	93.333	15	1	0	87	101	1	15	7.58e-05	31.2
mfppdb_1000713	APD02805|HNr	86.667	15	2	0	87	101	1	15	0.000312	29.6
mfppdb_1000814	APD02809|Histone	94.118	136	3	1	1	131	1	136	7.1e-91	253
mfppdb_1000814	APD02791|VK10	100	22	0	0	2	23	1	22	3.33e-09	43.5
mfppdb_1000832	APD02453|Scolopendin	58.621	29	10	1	20	46	8	36	7.76e-06	35
mfppdb_1000995	APD02808|Histone	65.323	124	40	1	33	153	2	125	2.4e-56	167
mfppdb_1001053	APD02030|cgUbiquitin	63.514	74	4	1	1	51	1	74	6.13e-25	84.7
mfppdb_1001053	APD02030|cgUbiquitin	63.514	74	26	1	54	127	1	73	1.17e-23	81.6
mfppdb_1001087	APD02030|cgUbiquitin	90.541	74	7	0	1	74	1	74	1.07e-45	136
mfppdb_1001261	APD00720|P322	63.83	47	17	0	25	71	1	47	3.42e-19	67.4
mfppdb_1001261	APD00717|PPT	57.447	47	20	0	25	71	1	47	6.11e-18	63.9
mfppdb_1001261	APD01683|SD2	53.571	56	26	0	16	71	3	58	2.33e-17	62.8
mfppdb_1001261	APD01330|Vv-AMP1	57.447	47	20	0	25	71	1	47	8.59e-17	61.2
mfppdb_1001261	APD02853|OsDEF8	57.447	47	20	0	25	71	1	47	2.2e-16	60.1
mfppdb_1001305	APD00550|Tu-AMP	67.391	46	15	0	29	74	1	46	3.95e-18	67
mfppdb_1001305	APD00236|Pyrularia	68.085	47	14	1	29	74	1	47	1.27e-17	65.9
mfppdb_1001305	APD02041|Beta-purothionin	67.391	46	14	1	29	74	1	45	3.37e-17	64.7
mfppdb_1001305	APD01281|Viscotoxin	65.217	46	16	0	29	74	1	46	9.72e-17	63.5
mfppdb_1001305	APD01278|Viscotoxin	65.217	46	16	0	29	74	1	46	1.45e-16	63.2
mfppdb_1001376	APD02506|LSer-Def6	62.5	16	6	0	44	59	10	25	0.001	27.3
mfppdb_1001413	APD02033|LTP110	50.562	89	44	0	38	126	3	91	2.81e-23	81.3
mfppdb_1001413	APD02051|EcLTP	59.259	27	11	0	38	64	4	30	5.39e-06	35
mfppdb_1001643	APD01330|Vv-AMP1	61.702	47	18	0	30	76	1	47	2.17e-17	62.8
mfppdb_1001643	APD02736|AtPDF2.3	57.447	47	20	0	30	76	1	47	2.94e-16	60.1
mfppdb_1001643	APD00720|P322	59.574	47	19	0	30	76	1	47	3.08e-16	60.1
mfppdb_1001643	APD00717|PPT	55.319	47	21	0	30	76	1	47	5.04e-16	59.3
mfppdb_1001643	APD02853|OsDEF8	59.574	47	19	0	30	76	1	47	5.56e-16	59.3
mfppdb_1001683	APD02030|cgUbiquitin	94.595	74	4	0	1	74	1	74	3.81e-48	144
mfppdb_1001770	APD02809|Histone	96.324	136	5	0	1	136	1	136	1.38e-95	265
mfppdb_1001770	APD02791|VK10	100	22	0	0	2	23	1	22	3.55e-09	43.5
mfppdb_1001856	APD01330|Vv-AMP1	51.064	47	23	0	29	75	1	47	5.22e-15	57
mfppdb_1001856	APD00984|TPP3	53.333	45	21	0	31	75	3	47	6.04e-13	51.6
mfppdb_1001908	APD00992|potato	60.656	61	23	1	47	107	7	66	1.59e-19	70.1
mfppdb_1001908	APD02707|Tomato	60.656	61	23	1	47	107	7	66	3.03e-19	69.3
mfppdb_1001908	APD02244|PaSn	55.738	61	26	1	47	107	20	79	5.38e-18	66.6
mfppdb_1001920	APD02810|Histone	76.699	103	0	1	1	79	1	103	9.86e-48	141
mfppdb_1001920	APD02807|Histone	74.757	103	2	1	1	79	1	103	4.29e-47	139
mfppdb_1001920	APD02806|H4-(86-100)	93.333	15	1	0	63	77	1	15	4.33e-05	31.2
mfppdb_1001920	APD02805|HNr	86.667	15	2	0	63	77	1	15	0.000192	29.6
mfppdb_1001940	APD02809|Histone	97.059	136	4	0	1	136	1	136	6.85e-96	266
mfppdb_1001940	APD02791|VK10	100	22	0	0	2	23	1	22	3.26e-09	43.5
mfppdb_1002111	APD00992|potato	52.381	63	28	2	46	108	6	66	3.66e-17	63.9
mfppdb_1002111	APD02707|Tomato	50.794	63	29	2	46	108	6	66	1.41e-16	62.4
mfppdb_1002111	APD02258|Snakin-Z	52	25	11	1	73	97	1	24	0.00083	28.9
mfppdb_1002198	APD01528|SIalpha1	66.667	48	15	1	33	80	1	47	2.53e-19	67.8
mfppdb_1002252	APD02030|cgUbiquitin	90.541	74	7	0	1	74	1	74	4.1e-47	142
mfppdb_1002307	APD02809|Histone	81.752	137	23	1	1	137	1	135	3.11e-78	222
mfppdb_1002307	APD02791|VK10	85	20	3	0	2	21	1	20	2.13e-05	33.5
mfppdb_1002432	APD02809|Histone	80.292	137	25	1	1	137	1	135	2.39e-76	217
mfppdb_1002432	APD02791|VK10	89.474	19	2	0	3	21	2	20	2.36e-06	36.2
mfppdb_1002447	APD00992|potato	52.459	61	27	2	44	104	8	66	6.47e-16	60.8
mfppdb_1002497	APD00721|gamma1-hordothionin	76.596	47	11	0	31	77	1	47	2.57e-24	80.5
mfppdb_1002497	APD00921|SIalpha2	72.34	47	13	0	31	77	1	47	3.1e-22	75.1
mfppdb_1002497	APD00719|gamma2-purothionin	70.213	47	14	0	31	77	1	47	1.52e-21	73.6
mfppdb_1002497	APD00718|gamma1-purothionin	68.085	47	15	0	31	77	1	47	2.27e-13	52.8
mfppdb_1002577	APD00991|Snakin-1	54.237	59	27	0	22	80	5	63	7.03e-19	67.4
mfppdb_1002577	APD02244|PaSn	51.667	60	29	0	21	80	20	79	1.08e-16	62
mfppdb_1002577	APD02436|MsSN-1	53.03	66	31	0	15	80	1	66	2.25e-14	55.8
mfppdb_1002600	APD02804|Histone	63.551	107	37	2	34	139	17	122	3.81e-41	127
mfppdb_1002600	APD02814|SpHistin	67.568	37	11	1	17	52	2	38	9.68e-10	45.4
mfppdb_1002600	APD00489|Hipposin	63.889	36	12	1	33	68	16	50	1.64e-09	45.1
mfppdb_1002600	APD02811|Acipensin	63.889	36	12	1	33	68	16	50	2.48e-09	44.3
mfppdb_1002600	APD00308|Buforin	71.429	21	6	0	33	53	1	21	3.91e-07	38.1
mfppdb_100273	APD01245|Cy-AMP3	51.087	92	42	2	26	116	1	90	1.79e-25	86.3
mfppdb_1002740	APD02809|Histone	87.5	136	17	0	1	136	1	136	1.47e-85	240
mfppdb_1002740	APD02791|VK10	77.273	22	5	0	2	23	1	22	2.21e-05	33.5
mfppdb_1002766	APD00992|potato	52.381	63	28	2	46	108	6	66	3.58e-17	63.9
mfppdb_1002766	APD02707|Tomato	50.794	63	29	2	46	108	6	66	1.37e-16	62.8
mfppdb_1002766	APD02258|Snakin-Z	52	25	11	1	73	97	1	24	0.000821	28.9
mfppdb_1002883	APD02809|Histone	56.8	125	48	2	40	159	13	136	5.1e-45	139
mfppdb_100289	APD02810|Histone	100	103	0	0	1	103	1	103	1.51e-70	199
mfppdb_100289	APD02807|Histone	98.058	103	2	0	1	103	1	103	5.58e-70	198
mfppdb_100289	APD02806|H4-(86-100)	93.333	15	1	0	87	101	1	15	7.58e-05	31.2
mfppdb_100289	APD02805|HNr	86.667	15	2	0	87	101	1	15	0.000312	29.6
mfppdb_100297	APD02030|cgUbiquitin	95.946	74	3	0	1	74	1	74	4.23e-48	144
mfppdb_100297	APD02030|cgUbiquitin	62.5	72	27	0	79	150	3	74	1.1e-28	95.1
mfppdb_1002970	APD02810|Histone	100	103	0	0	42	144	1	103	1.24e-71	204
mfppdb_1002970	APD02807|Histone	98.058	103	2	0	42	144	1	103	5.29e-71	202
mfppdb_1002970	APD02806|H4-(86-100)	93.333	15	1	0	128	142	1	15	8.15e-05	32
mfppdb_1002970	APD02805|HNr	86.667	15	2	0	128	142	1	15	0.001	28.9
mfppdb_1002987	APD02808|Histone	65.152	132	37	2	22	153	3	125	1.13e-56	167
mfppdb_1003019	APD00991|Snakin-1	57.692	52	22	0	31	82	12	63	2.3e-15	58.5
mfppdb_1003019	APD02436|MsSN-1	56.14	57	25	0	26	82	10	66	1.08e-11	49.3
mfppdb_1003230	APD02030|cgUbiquitin	95.946	74	3	0	1	74	1	74	9.18e-49	146
mfppdb_1003343	APD02030|cgUbiquitin	70.13	77	19	2	1	77	1	73	5.14e-31	101
mfppdb_1003362	APD02810|Histone	60	80	28	2	1	80	28	103	4.04e-25	84.3
mfppdb_1003362	APD02807|Histone	57.5	80	30	2	1	80	28	103	2.13e-24	82.4
mfppdb_1003364	APD02804|Histone	78.505	107	23	0	27	133	17	123	4.21e-58	171
mfppdb_1003364	APD00489|Hipposin	64	50	18	0	12	61	2	51	4.76e-16	62.4
mfppdb_1003364	APD02811|Acipensin	65.306	49	17	0	12	60	2	50	4.81e-16	62.4
mfppdb_1003364	APD02813|Acipensin	87.5	24	3	0	72	95	1	24	3.04e-10	47
mfppdb_1003364	APD00307|Buforin	57.895	38	16	0	12	49	2	39	1.4e-08	42.7
mfppdb_1003400	APD02808|Histone	64.885	131	33	3	14	142	6	125	7.88e-56	165
mfppdb_1003480	APD02096|Ubiquicidin	74.576	59	15	0	3	61	1	59	7.7e-21	71.2
mfppdb_1003531	APD00922|FST	53.571	28	11	1	44	69	20	47	1.2e-05	33.1
mfppdb_1003831	APD00991|Snakin-1	50.82	61	28	2	50	110	5	63	3.85e-12	51.2
mfppdb_1003831	APD02436|MsSN-1	57.377	61	24	2	50	110	8	66	5.87e-08	40.4
mfppdb_1003852	APD02676|Osm-pepA	57.692	26	11	0	49	74	1	26	1.15e-06	37.4
mfppdb_1003890	APD02852|OsDEF7	79.592	49	10	0	32	80	1	49	1.68e-27	88.6
mfppdb_1003890	APD02023|Sd1	71.429	49	14	0	32	80	1	49	4.1e-24	80.1
mfppdb_1003890	APD02024|Sd3	67.347	49	16	0	32	80	3	51	1.53e-21	73.6
mfppdb_1003890	APD01683|SD2	58.333	60	23	1	21	80	1	58	3.44e-19	67.8
mfppdb_1003890	APD01330|Vv-AMP1	61.224	49	17	1	32	80	1	47	2.75e-16	60.1
mfppdb_100391	APD02030|cgUbiquitin	95.946	74	3	0	1	74	1	74	4.71e-49	145
mfppdb_1004257	APD02030|cgUbiquitin	93.243	74	5	0	1	74	1	74	1.23e-47	143
mfppdb_1004257	APD02030|cgUbiquitin	58.333	72	30	0	79	150	3	74	9.8e-28	92.8
mfppdb_1004279	APD02030|cgUbiquitin	95.946	74	3	0	1	74	1	74	3.62e-48	144
mfppdb_1004279	APD02030|cgUbiquitin	62.5	72	27	0	79	150	3	74	9.05e-29	95.5
mfppdb_100436	APD02809|Histone	97.059	136	4	0	1	136	1	136	7.24e-96	266
mfppdb_100436	APD02791|VK10	100	22	0	0	2	23	1	22	3.4e-09	43.5
mfppdb_1004439	APD02033|LTP110	57.609	92	39	0	29	120	1	92	1.69e-32	104
mfppdb_1004439	APD01245|Cy-AMP3	50.562	89	43	1	28	116	1	88	6.45e-27	90.1
mfppdb_100445	APD02809|Histone	96.324	136	5	0	1	136	1	136	1.38e-95	265
mfppdb_100445	APD02791|VK10	100	22	0	0	2	23	1	22	3.55e-09	43.5
mfppdb_1004515	APD02030|cgUbiquitin	93.243	74	5	0	1	74	1	74	8.64e-48	142
mfppdb_1004555	APD02033|LTP110	56.522	92	40	0	27	118	1	92	7.78e-30	97.4
mfppdb_1004555	APD02051|EcLTP	73.333	30	8	0	26	55	1	30	2.86e-11	48.5
mfppdb_1004568	APD02033|LTP110	50.549	91	45	0	28	118	1	91	8.06e-28	92.4
mfppdb_1004568	APD02051|EcLTP	56.667	30	13	0	27	56	1	30	1.7e-09	43.9
mfppdb_1004568	APD01678|Cc-LTP1	52.381	21	10	0	28	48	1	21	0.001	28.5
mfppdb_1004632	APD02030|cgUbiquitin	86.486	74	10	0	1	74	1	74	2.55e-43	132
mfppdb_1004736	APD02436|MsSN-1	52.542	59	28	0	51	109	8	66	1.09e-12	52.8
mfppdb_1004746	APD02804|Histone	78.505	107	23	0	29	135	17	123	1.36e-58	172
mfppdb_1004746	APD00489|Hipposin	66	50	17	0	14	63	2	51	1.79e-16	63.5
mfppdb_1004746	APD02811|Acipensin	67.347	49	16	0	14	62	2	50	2.36e-16	63.2
mfppdb_1004746	APD02813|Acipensin	87.5	24	3	0	74	97	1	24	4.84e-10	46.2
mfppdb_1004746	APD00307|Buforin	60.526	38	15	0	14	51	2	39	1e-08	43.1
mfppdb_1004831	APD02030|cgUbiquitin	74.627	67	13	1	44	106	8	74	2.88e-32	104
mfppdb_1004865	APD02030|cgUbiquitin	95.946	74	3	0	1	74	1	74	4.34e-49	145
mfppdb_1004911	APD02810|Histone	94.048	84	5	0	2	85	20	103	2.88e-54	158
mfppdb_1004911	APD02807|Histone	91.667	84	7	0	2	85	20	103	1.07e-53	156
mfppdb_1004911	APD02806|H4-(86-100)	86.667	15	2	0	69	83	1	15	0.000174	30
mfppdb_1004911	APD02805|HNr	80	15	3	0	69	83	1	15	0.000691	28.5
mfppdb_1005076	APD02030|cgUbiquitin	95.946	74	3	0	1	74	1	74	3.58e-48	144
mfppdb_1005076	APD02030|cgUbiquitin	62.5	72	27	0	79	150	3	74	9.45e-29	95.5
mfppdb_1005167	APD00991|Snakin-1	54.237	59	27	0	36	94	5	63	1.07e-16	62.4
mfppdb_1005167	APD02436|MsSN-1	54.237	59	27	0	36	94	8	66	7.84e-13	52.4
mfppdb_1005213	APD02808|Histone	74.257	101	26	0	54	154	25	125	3.66e-56	166
mfppdb_1005668	APD02804|Histone	64.486	107	36	2	32	137	17	122	4.39e-42	130
mfppdb_1005668	APD00489|Hipposin	66.667	36	11	1	31	66	16	50	2.32e-10	47
mfppdb_1005668	APD02811|Acipensin	66.667	36	11	1	31	66	16	50	3.51e-10	46.6
mfppdb_1005668	APD02814|SpHistin	78.788	33	5	2	20	50	6	38	1.21e-09	45.1
mfppdb_1005668	APD00308|Buforin	76.19	21	5	0	31	51	1	21	1.95e-07	38.9
mfppdb_1005672	APD02804|Histone	78.505	107	23	0	30	136	17	123	1.06e-58	173
mfppdb_1005672	APD02811|Acipensin	68.085	47	15	0	17	63	4	50	3.46e-16	62.8
mfppdb_1005672	APD00489|Hipposin	64.583	48	17	0	17	64	4	51	5.1e-16	62.4
mfppdb_1005672	APD02814|SpHistin	62.857	35	13	0	14	48	4	38	8.55e-10	45.8
mfppdb_1005672	APD02813|Acipensin	83.333	24	4	0	75	98	1	24	8.56e-10	45.8
mfppdb_1005719	APD02808|Histone	60.417	48	19	0	21	68	78	125	1.62e-14	57.4
mfppdb_1006008	APD02853|OsDEF8	70.213	47	14	0	33	79	1	47	1e-21	73.9
mfppdb_1006008	APD01683|SD2	61.538	52	20	0	28	79	7	58	1.4e-21	73.9
mfppdb_1006008	APD01330|Vv-AMP1	72.34	47	13	0	33	79	1	47	1.47e-21	73.6
mfppdb_1006008	APD02736|AtPDF2.3	70.213	47	14	0	33	79	1	47	3.32e-21	72.8
mfppdb_1006008	APD00717|PPT	70.213	47	14	0	33	79	1	47	2.55e-20	70.5
mfppdb_1006038	APD00991|Snakin-1	72.727	66	15	1	29	94	1	63	1.15e-28	92.4
mfppdb_1006038	APD02244|PaSn	57.895	57	24	0	33	89	21	77	5.85e-18	65.9
mfppdb_1006038	APD00992|potato	52.632	57	27	0	33	89	8	64	4.45e-15	58.2
mfppdb_1006038	APD02707|Tomato	52.632	57	27	0	33	89	8	64	5.07e-15	58.2
mfppdb_1006038	APD02436|MsSN-1	60	65	23	1	30	94	5	66	4.02e-14	55.8
mfppdb_1006055	APD00991|Snakin-1	71.429	42	9	1	47	88	25	63	3.57e-17	63.2
mfppdb_1006055	APD02244|PaSn	68.293	41	10	2	48	88	42	79	1.03e-13	54.7
mfppdb_1006055	APD00992|potato	63.415	41	12	2	48	88	29	66	3.71e-11	48.1
mfppdb_1006055	APD02707|Tomato	63.415	41	12	2	48	88	29	66	4.05e-11	47.8
mfppdb_1006055	APD02436|MsSN-1	61.29	31	9	1	58	88	39	66	7.88e-08	39.7
mfppdb_1006098	APD02810|Histone	94.175	103	6	0	1	103	1	103	2.12e-55	161
mfppdb_1006098	APD02807|Histone	92.233	103	8	0	1	103	1	103	1.02e-54	160
mfppdb_1006132	APD02804|Histone	81.308	107	20	0	20	126	17	123	3.99e-60	176
mfppdb_1006132	APD00489|Hipposin	62.745	51	19	0	4	54	1	51	2.19e-16	62.8
mfppdb_1006132	APD02811|Acipensin	62	50	19	0	4	53	1	50	7.9e-16	61.2
mfppdb_1006132	APD02813|Acipensin	83.333	24	4	0	65	88	1	24	6.79e-11	48.1
mfppdb_1006132	APD02814|SpHistin	75.862	29	6	1	10	38	11	38	8.25e-09	42.7
mfppdb_100623	APD02030|cgUbiquitin	95.946	74	3	0	1	74	1	74	1.44e-48	145
mfppdb_1006260	APD02808|Histone	74.51	102	24	1	52	153	26	125	6.43e-56	166
mfppdb_1006335	APD02030|cgUbiquitin	61.842	76	26	3	1	76	1	73	5.86e-28	92.8
mfppdb_1006428	APD02453|Scolopendin	51.111	45	22	0	19	63	1	45	2.11e-13	53.5
mfppdb_1006448	APD02030|cgUbiquitin	95.946	74	3	0	1	74	1	74	6.78e-49	146
mfppdb_1006479	APD02808|Histone	74.257	101	26	0	55	155	25	125	4.83e-56	166
mfppdb_1006484	APD02808|Histone	70.435	115	30	2	26	140	15	125	4.5e-56	166
mfppdb_1006638	APD02030|cgUbiquitin	93.243	74	5	0	1	74	1	74	1.95e-47	142
mfppdb_100673	APD02804|Histone	81.308	107	20	0	26	132	17	123	2.58e-61	179
mfppdb_100673	APD02811|Acipensin	57.447	47	20	0	13	59	4	50	1.76e-14	58.2
mfppdb_100673	APD00489|Hipposin	54.167	48	22	0	13	60	4	51	3.14e-14	57.4
mfppdb_100673	APD02813|Acipensin	91.667	24	2	0	71	94	1	24	7.95e-11	48.1
mfppdb_100673	APD02814|SpHistin	62.5	32	12	0	13	44	7	38	1.79e-08	42
mfppdb_100702	APD02096|Ubiquicidin	76.271	59	14	0	3	61	1	59	1.04e-20	70.9
mfppdb_1007147	APD00297|Fabatin-2	51.724	29	14	0	27	55	5	33	1.15e-05	34.7
mfppdb_1007147	APD00296|Fabatin-1	51.724	29	14	0	27	55	5	33	1.71e-05	34.3
mfppdb_1007161	APD02051|EcLTP	53.333	30	13	1	26	54	1	30	0.000118	31.2
mfppdb_1007364	APD02809|Histone	78.832	137	27	1	1	137	1	135	2.94e-75	214
mfppdb_1007364	APD02791|VK10	95	20	1	0	2	21	1	20	2.67e-07	38.5
mfppdb_1007365	APD02804|Histone	63.551	107	37	2	34	139	17	122	3.81e-41	127
mfppdb_1007365	APD02814|SpHistin	67.568	37	11	1	17	52	2	38	9.68e-10	45.4
mfppdb_1007365	APD00489|Hipposin	63.889	36	12	1	33	68	16	50	1.64e-09	45.1
mfppdb_1007365	APD02811|Acipensin	63.889	36	12	1	33	68	16	50	2.48e-09	44.3
mfppdb_1007365	APD00308|Buforin	71.429	21	6	0	33	53	1	21	3.91e-07	38.1
mfppdb_100743	APD00991|Snakin-1	75.806	62	15	0	26	87	2	63	1.04e-29	94.7
mfppdb_100743	APD02436|MsSN-1	70.769	65	19	0	23	87	2	66	3.19e-22	76.3
mfppdb_100743	APD02244|PaSn	50.847	59	29	0	29	87	21	79	1.05e-16	62.4
mfppdb_100744	APD00991|Snakin-1	77.966	59	13	0	28	86	5	63	2.13e-29	94
mfppdb_100744	APD02436|MsSN-1	76.271	59	14	0	28	86	8	66	3.32e-22	75.9
mfppdb_100744	APD02244|PaSn	50.847	59	29	0	28	86	21	79	9.3e-17	62.4
mfppdb_1007496	APD02809|Histone	55.556	108	22	2	18	99	29	136	3.16e-29	96.3
mfppdb_1007661	APD00721|gamma1-hordothionin	76.596	47	11	0	33	79	1	47	2.3e-24	80.5
mfppdb_1007661	APD00921|SIalpha2	68.085	47	15	0	33	79	1	47	1.2e-21	73.9
mfppdb_1007661	APD00719|gamma2-purothionin	65.957	47	16	0	33	79	1	47	6.4e-21	72
mfppdb_1007661	APD00718|gamma1-purothionin	63.83	47	17	0	33	79	1	47	2.61e-13	52.8
mfppdb_100771	APD02804|Histone	82.692	104	18	0	19	122	17	120	9.74e-61	177
mfppdb_100771	APD00489|Hipposin	67.308	52	16	1	2	53	1	51	4.71e-18	66.6
mfppdb_100771	APD02811|Acipensin	66.667	51	16	1	2	52	1	50	1.62e-17	65.5
mfppdb_100771	APD02813|Acipensin	87.5	24	3	0	64	87	1	24	1.3e-11	49.7
mfppdb_100771	APD00307|Buforin	62.5	40	14	1	2	41	1	39	2.31e-10	46.6
mfppdb_1007719	APD00992|potato	52.381	63	28	2	47	109	6	66	5.66e-17	63.5
mfppdb_1007719	APD02707|Tomato	50.794	63	29	2	47	109	6	66	1.89e-16	62.4
mfppdb_100774	APD01245|Cy-AMP3	51.111	90	41	2	24	110	1	90	2.57e-24	83.2
mfppdb_100797	APD02808|Histone	68.504	127	32	3	26	150	5	125	4.1e-57	169
mfppdb_1008009	APD02809|Histone	83.212	137	21	1	1	137	1	135	1.24e-79	225
mfppdb_1008009	APD02791|VK10	85	20	3	0	2	21	1	20	2.27e-05	33.5
mfppdb_1008346	APD00991|Snakin-1	52.542	59	28	0	86	144	5	63	7.79e-16	61.6
mfppdb_1008346	APD02436|MsSN-1	55.932	59	26	0	86	144	8	66	1.48e-12	53.5
mfppdb_1008357	APD02096|Ubiquicidin	74.576	59	15	0	3	61	1	59	7.7e-21	71.2
mfppdb_1008369	APD02809|Histone	97.059	136	4	0	1	136	1	136	6.85e-96	266
mfppdb_1008369	APD02791|VK10	100	22	0	0	2	23	1	22	3.26e-09	43.5
mfppdb_1008405	APD02808|Histone	74.257	101	26	0	54	154	25	125	3.66e-56	166
mfppdb_1008734	APD02030|cgUbiquitin	95.946	74	3	0	1	74	1	74	3.58e-48	144
mfppdb_1008734	APD02030|cgUbiquitin	62.5	72	27	0	79	150	3	74	9.45e-29	95.5
mfppdb_1009015	APD02808|Histone	65.323	124	40	1	36	156	2	125	2.57e-56	167
mfppdb_1009095	APD02030|cgUbiquitin	92.754	69	5	0	1	69	1	69	1.86e-45	134
mfppdb_1009246	APD00720|P322	65.957	47	15	1	23	68	1	47	2.07e-17	62.8
mfppdb_1009246	APD00717|PPT	61.702	47	17	1	23	68	1	47	5.21e-17	61.6
mfppdb_1009246	APD01330|Vv-AMP1	61.702	47	17	1	23	68	1	47	6.21e-16	58.9
mfppdb_1009246	APD02853|OsDEF8	57.447	47	19	1	23	68	1	47	5.26e-14	53.9
mfppdb_1009246	APD02736|AtPDF2.3	53.191	47	21	1	23	68	1	47	8.07e-14	53.5
mfppdb_1009257	APD02030|cgUbiquitin	93.243	74	5	0	1	74	1	74	5.96e-47	140
mfppdb_1009262	APD02030|cgUbiquitin	93.243	74	5	0	1	74	1	74	3.3e-47	141
mfppdb_1009263	APD02033|LTP110	52.809	89	42	0	37	125	3	91	4.37e-24	83.2
mfppdb_1009263	APD02051|EcLTP	59.259	27	11	0	37	63	4	30	4.92e-06	35
mfppdb_1009392	APD01281|Viscotoxin	65.217	46	16	0	29	74	1	46	7.26e-17	63.9
mfppdb_1009392	APD00550|Tu-AMP	58.696	46	19	0	29	74	1	46	2.49e-16	62.4
mfppdb_1009392	APD01284|Viscotoxin	63.043	46	17	0	29	74	1	46	4.51e-16	61.6
mfppdb_1009392	APD00236|Pyrularia	59.574	47	18	1	29	74	1	47	7.57e-16	61.2
mfppdb_1009392	APD01278|Viscotoxin	60.87	46	18	0	29	74	1	46	1.31e-15	60.5
mfppdb_1009483	APD01284|Viscotoxin	57.778	45	19	0	29	73	1	45	2.83e-13	54.3
mfppdb_1009483	APD01282|Viscotoxin	57.778	45	19	0	29	73	1	45	9.73e-13	53.1
mfppdb_1009483	APD01281|Viscotoxin	57.778	45	19	0	29	73	1	45	1.25e-12	52.8
mfppdb_1009483	APD00236|Pyrularia	58.696	46	18	1	29	73	1	46	1.54e-12	52.8
mfppdb_1009483	APD01280|Viscotoxin	55.556	45	20	0	29	73	1	45	1.87e-12	52.4
mfppdb_1009615	APD01469|WAMP-1a	51.282	39	19	0	75	113	1	39	6.36e-07	38.9
mfppdb_1009615	APD01469|WAMP-1a	51.282	39	18	1	32	69	1	39	1.33e-05	35
mfppdb_1009615	APD01470|WAMP-1b	51.282	39	19	0	75	113	1	39	7.79e-07	38.5
mfppdb_1009643	APD02030|cgUbiquitin	50.649	77	32	5	17	93	1	71	2.8e-17	67
mfppdb_1009699	APD02808|Histone	70.435	115	30	2	26	140	15	125	5.08e-56	165
mfppdb_1009969	APD02676|Osm-pepA	60	25	10	0	62	86	2	26	0.00023	30.4
mfppdb_1009998	APD02808|Histone	74.257	101	26	0	56	156	25	125	5.98e-56	166
mfppdb_1010049	APD02051|EcLTP	56.667	30	12	1	29	57	1	30	6.16e-05	32
mfppdb_1010292	APD02808|Histone	74.257	101	26	0	55	155	25	125	4.19e-56	166
mfppdb_1010436	APD02804|Histone	77.57	107	24	0	16	122	17	123	9.39e-57	168
mfppdb_1010436	APD00489|Hipposin	62.5	48	18	0	3	50	4	51	1.74e-14	58.5
mfppdb_1010436	APD02811|Acipensin	61.702	47	18	0	3	49	4	50	4.43e-14	57.8
mfppdb_1010436	APD02813|Acipensin	79.167	24	5	0	61	84	1	24	2.08e-08	42
mfppdb_1010436	APD02814|SpHistin	63.636	33	12	0	2	34	6	38	6.13e-08	41.2
mfppdb_1010459	APD02030|cgUbiquitin	95.946	74	3	0	1	74	1	74	8.59e-49	146
mfppdb_101050	APD00991|Snakin-1	50.847	59	29	0	39	97	5	63	2.05e-16	61.6
mfppdb_101050	APD02436|MsSN-1	57.627	59	25	0	39	97	8	66	2.13e-13	53.9
mfppdb_1010869	APD02030|cgUbiquitin	90.541	74	7	0	1	74	1	74	6.66e-48	144
mfppdb_1010928	APD02030|cgUbiquitin	94.595	74	4	0	1	74	1	74	3.23e-48	144
mfppdb_1010930	APD02030|cgUbiquitin	52.857	70	25	2	1	63	1	69	4.62e-16	62
mfppdb_1010930	APD02030|cgUbiquitin	62.222	45	16	1	67	111	1	44	9.36e-12	50.8
mfppdb_1010990	APD02030|cgUbiquitin	87.671	73	9	0	1	73	1	73	1.8e-43	132
mfppdb_1011077	APD02030|cgUbiquitin	56.757	74	30	1	81	154	1	72	2.03e-21	77
mfppdb_1011077	APD02030|cgUbiquitin	55.072	69	30	1	1	69	5	72	6.17e-19	70.5
mfppdb_1011287	APD00270|Pn-AMP1	69.231	26	8	0	35	60	12	37	5.2e-09	42
mfppdb_1011287	APD01052|Pn-AMP2	69.231	26	8	0	35	60	12	37	5.75e-09	42
mfppdb_1011287	APD01588|Fa-AMP2	69.231	26	8	0	35	60	12	37	1.43e-08	40.8
mfppdb_1011287	APD01587|Fa-AMP1	69.231	26	8	0	35	60	12	37	1.45e-08	40.8
mfppdb_1011287	APD01470|WAMP-1b	56.41	39	9	2	30	60	1	39	1.73e-07	38.1
mfppdb_1011394	APD01330|Vv-AMP1	61.702	47	18	0	30	76	1	47	3.48e-17	62.4
mfppdb_1011394	APD00720|P322	59.574	47	19	0	30	76	1	47	1.07e-16	61.2
mfppdb_1011394	APD02736|AtPDF2.3	57.447	47	20	0	30	76	1	47	3.28e-16	60.1
mfppdb_1011394	APD02853|OsDEF8	59.574	47	19	0	30	76	1	47	4.82e-16	59.7
mfppdb_1011394	APD00717|PPT	55.319	47	21	0	30	76	1	47	7.55e-16	58.9
mfppdb_101154	APD02707|Tomato	77.612	67	14	1	32	98	1	66	3.37e-34	106
mfppdb_101154	APD00992|potato	77.778	63	14	0	36	98	4	66	5.71e-33	103
mfppdb_101154	APD02244|PaSn	73.016	63	17	0	36	98	17	79	2.94e-32	102
mfppdb_101154	APD02258|Snakin-Z	62.5	24	9	0	65	88	1	24	5.59e-06	34.3
mfppdb_1011565	APD02809|Histone	96.324	136	5	0	1	136	1	136	1.38e-95	265
mfppdb_1011565	APD02791|VK10	100	22	0	0	2	23	1	22	3.55e-09	43.5
mfppdb_1011710	APD02030|cgUbiquitin	94.595	74	4	0	1	74	1	74	4.22e-49	143
mfppdb_1011723	APD02808|Histone	65.152	132	37	2	22	153	3	125	1.29e-56	167
mfppdb_1011726	APD02030|cgUbiquitin	83.721	43	7	0	28	70	1	43	9.65e-22	75.9
mfppdb_1011961	APD01330|Vv-AMP1	51.064	47	23	0	29	75	1	47	5e-15	57
mfppdb_1011961	APD00984|TPP3	53.333	45	21	0	31	75	3	47	4.6e-13	52
mfppdb_1011975	APD00992|potato	57.377	61	25	1	47	107	7	66	7.56e-19	68.2
mfppdb_1011975	APD02707|Tomato	57.377	61	25	1	47	107	7	66	1.68e-18	67.4
mfppdb_1011975	APD02244|PaSn	52.459	61	28	1	47	107	20	79	3.07e-17	64.7
mfppdb_1011983	APD02808|Histone	65.152	132	37	2	22	153	3	125	1.13e-56	167
mfppdb_1012125	APD02810|Histone	100	103	0	0	1	103	1	103	1.51e-70	199
mfppdb_1012125	APD02807|Histone	98.058	103	2	0	1	103	1	103	5.58e-70	198
mfppdb_1012125	APD02806|H4-(86-100)	93.333	15	1	0	87	101	1	15	7.58e-05	31.2
mfppdb_1012125	APD02805|HNr	86.667	15	2	0	87	101	1	15	0.000312	29.6
mfppdb_1012165	APD02030|cgUbiquitin	91.892	74	6	0	1	74	1	74	2.83e-47	139
mfppdb_1012167	APD02030|cgUbiquitin	95.946	74	3	0	1	74	1	74	6.38e-49	145
mfppdb_1012222	APD02030|cgUbiquitin	93.243	74	5	0	1	74	1	74	4.74e-47	141
mfppdb_1012580	APD02030|cgUbiquitin	95.946	74	3	0	1	74	1	74	4.34e-49	145
mfppdb_1012616	APD02810|Histone	99.029	103	0	1	1	102	1	103	1.09e-67	192
mfppdb_1012616	APD02807|Histone	97.087	103	2	1	1	102	1	103	4.29e-67	191
mfppdb_1012632	APD02804|Histone	78.505	107	23	0	30	136	17	123	3.69e-58	171
mfppdb_1012632	APD02811|Acipensin	68.085	47	15	0	17	63	4	50	3.23e-16	62.8
mfppdb_1012632	APD00489|Hipposin	64.583	48	17	0	17	64	4	51	5.42e-16	62.4
mfppdb_1012632	APD02813|Acipensin	83.333	24	4	0	75	98	1	24	7.99e-10	45.8
mfppdb_1012632	APD02814|SpHistin	62.857	35	13	0	14	48	4	38	8.95e-10	45.8
mfppdb_1012640	APD02808|Histone	74.51	102	24	1	52	153	26	125	6.43e-56	166
mfppdb_1012745	APD02033|LTP110	57.609	92	39	0	28	119	1	92	1.06e-29	97.1
mfppdb_1012745	APD02051|EcLTP	76.667	30	7	0	27	56	1	30	7.51e-13	52.8
mfppdb_1012745	APD01678|Cc-LTP1	52.381	21	10	0	28	48	1	21	0.000528	29.3
mfppdb_1012774	APD01330|Vv-AMP1	74.468	47	12	0	33	79	1	47	4.51e-22	75.1
mfppdb_1012774	APD02736|AtPDF2.3	70.213	47	14	0	33	79	1	47	7.38e-22	74.3
mfppdb_1012774	APD01683|SD2	60	55	22	0	25	79	4	58	1.31e-21	73.9
mfppdb_1012774	APD02853|OsDEF8	68.085	47	15	0	33	79	1	47	1.05e-20	71.6
mfppdb_1012774	APD00717|PPT	70.213	47	14	0	33	79	1	47	2.58e-20	70.5
mfppdb_101285	APD00991|Snakin-1	71.429	63	18	0	26	88	1	63	5.6e-28	90.5
mfppdb_101285	APD02436|MsSN-1	70.909	55	16	0	34	88	12	66	1e-17	64.7
mfppdb_101286	APD00991|Snakin-1	72.881	59	16	0	29	87	5	63	8.08e-27	87.4
mfppdb_101286	APD02436|MsSN-1	63.077	65	24	0	23	87	2	66	2.44e-18	66.2
mfppdb_1012900	APD00991|Snakin-1	74.242	66	14	1	29	94	1	63	2.47e-29	94.4
mfppdb_1012900	APD02244|PaSn	56.14	57	25	0	33	89	21	77	2.97e-17	63.9
mfppdb_1012900	APD02436|MsSN-1	63.492	63	20	1	32	94	7	66	7.27e-15	57.8
mfppdb_1012900	APD02707|Tomato	50.877	57	28	0	33	89	8	64	3.06e-14	56.2
mfppdb_1012900	APD00992|potato	50.877	57	28	0	33	89	8	64	3.13e-14	56.2
mfppdb_1012935	APD02676|Osm-pepA	52	25	12	0	51	75	2	26	0.001	28.1
mfppdb_1012965	APD02808|Histone	65.385	130	38	3	21	150	3	125	2.29e-56	167
mfppdb_1013053	APD00991|Snakin-1	72.727	66	15	1	29	94	1	63	1.36e-28	92.4
mfppdb_1013053	APD02244|PaSn	58.065	62	23	2	33	94	21	79	1.16e-17	65.1
mfppdb_1013053	APD00992|potato	53.226	62	26	2	33	94	8	66	9.24e-15	57.4
mfppdb_1013053	APD02707|Tomato	53.226	62	26	2	33	94	8	66	9.54e-15	57.4
mfppdb_1013053	APD02436|MsSN-1	61.905	63	21	1	32	94	7	66	4.15e-14	55.8
mfppdb_1013101	APD00991|Snakin-1	52.542	59	28	0	46	104	5	63	9.89e-18	65.1
mfppdb_1013101	APD02436|MsSN-1	53.03	66	31	0	39	104	1	66	2.42e-13	54.3
mfppdb_1013267	APD02030|cgUbiquitin	87.838	74	9	0	1	74	1	74	2.31e-45	136
mfppdb_1013357	APD02804|Histone	80.374	107	21	0	20	126	17	123	9.27e-60	174
mfppdb_1013357	APD00489|Hipposin	68.889	45	13	1	10	54	8	51	5.66e-16	61.6
mfppdb_1013357	APD02811|Acipensin	68.182	44	13	1	10	53	8	50	1.89e-15	60.1
mfppdb_1013357	APD02813|Acipensin	83.333	24	4	0	65	88	1	24	6.51e-11	48.1
mfppdb_1013357	APD02814|SpHistin	82.759	29	4	1	10	38	11	38	7.33e-10	45.4
mfppdb_1013387	APD02804|Histone	64.486	107	36	2	32	137	17	122	4.39e-42	130
mfppdb_1013387	APD00489|Hipposin	66.667	36	11	1	31	66	16	50	2.32e-10	47
mfppdb_1013387	APD02811|Acipensin	66.667	36	11	1	31	66	16	50	3.51e-10	46.6
mfppdb_1013387	APD02814|SpHistin	78.788	33	5	2	20	50	6	38	1.21e-09	45.1
mfppdb_1013387	APD00308|Buforin	76.19	21	5	0	31	51	1	21	1.95e-07	38.9
mfppdb_1013659	APD02030|cgUbiquitin	61.429	70	24	1	19	88	8	74	5.57e-25	85.5
mfppdb_1013676	APD02030|cgUbiquitin	95.946	74	3	0	1	74	1	74	3.62e-48	144
mfppdb_1013676	APD02030|cgUbiquitin	62.5	72	27	0	79	150	3	74	9.05e-29	95.5
mfppdb_1013917	APD02804|Histone	79.439	107	22	0	28	134	17	123	3.96e-59	174
mfppdb_1013917	APD00489|Hipposin	68.085	47	15	0	16	62	5	51	1.03e-16	64.3
mfppdb_1013917	APD02811|Acipensin	69.565	46	14	0	16	61	5	50	1.2e-16	63.9
mfppdb_1013917	APD02813|Acipensin	87.5	24	3	0	73	96	1	24	5.81e-10	46.2
mfppdb_1013917	APD00307|Buforin	61.538	39	15	0	12	50	1	39	5.74e-09	43.5
mfppdb_1014027	APD02804|Histone	80.189	106	21	0	31	136	17	122	1.94e-59	174
mfppdb_1014027	APD00489|Hipposin	68	50	13	1	19	65	2	51	7.42e-17	64.3
mfppdb_1014027	APD02811|Acipensin	69.388	49	12	1	19	64	2	50	8.62e-17	63.9
mfppdb_1014027	APD02813|Acipensin	83.333	24	4	0	76	99	1	24	5.57e-10	45.8
mfppdb_1014027	APD02814|SpHistin	69.444	36	10	1	14	49	4	38	9.72e-10	45.4
mfppdb_1014168	APD02033|LTP110	55.435	92	41	0	32	123	1	92	8.43e-31	100
mfppdb_1014168	APD01245|Cy-AMP3	52.809	89	41	1	31	119	1	88	3.56e-27	90.9
mfppdb_1014168	APD02051|EcLTP	53.333	30	14	0	31	60	1	30	3.8e-07	38.1
mfppdb_1014248	APD02808|Histone	58.904	73	30	0	2	74	54	126	9.06e-30	96.7
mfppdb_1014283	APD02030|cgUbiquitin	94.595	74	4	0	35	108	1	74	9.91e-48	144
mfppdb_1014498	APD02033|LTP110	52.747	91	43	0	28	118	1	91	3.4e-28	93.2
mfppdb_1014498	APD02051|EcLTP	60	30	12	0	27	56	1	30	5.94e-10	45.1
mfppdb_1014700	APD02030|cgUbiquitin	85.135	74	11	0	1	74	1	74	3.82e-43	131
mfppdb_1015001	APD02809|Histone	56	125	49	2	40	159	13	136	5.93e-43	133
mfppdb_1015002	APD02809|Histone	55.2	125	47	3	40	156	13	136	5.99e-42	130
mfppdb_1015045	APD02244|PaSn	66.667	63	21	0	32	94	17	79	4.42e-26	86.7
mfppdb_1015045	APD00992|potato	65.574	61	21	0	34	94	6	66	6.97e-26	85.5
mfppdb_1015045	APD02707|Tomato	63.934	61	22	0	34	94	6	66	4.95e-25	83.6
mfppdb_1015147	APD02030|cgUbiquitin	94.595	74	4	0	1	74	1	74	8.25e-48	143
mfppdb_1015239	APD02808|Histone	66.935	124	36	1	31	149	2	125	2.58e-55	164
mfppdb_101534	APD00548|Chicken	56.522	23	10	0	13	35	4	26	0.000818	28.9
mfppdb_1015398	APD01564|Drosophila	51.429	35	12	2	41	75	11	40	5.03e-05	31.6
mfppdb_101542	APD00991|Snakin-1	70	60	18	0	49	108	4	63	1.63e-28	92.8
mfppdb_101542	APD02436|MsSN-1	67.213	61	20	0	48	108	6	66	5.01e-20	71.2
mfppdb_1015451	APD02804|Histone	80.189	106	21	0	27	132	17	122	1.01e-59	175
mfppdb_1015451	APD00489|Hipposin	68.75	48	15	0	14	61	4	51	1.47e-16	63.9
mfppdb_1015451	APD02811|Acipensin	70.213	47	14	0	14	60	4	50	1.72e-16	63.5
mfppdb_1015451	APD02813|Acipensin	83.333	24	4	0	72	95	1	24	8.3e-10	45.8
mfppdb_1015451	APD00307|Buforin	63.889	36	13	0	14	49	4	39	5.23e-09	43.9
mfppdb_1015645	APD02030|cgUbiquitin	95.946	74	3	0	1	74	1	74	8.32e-49	146
mfppdb_1015872	APD02030|cgUbiquitin	68.116	69	10	1	1	57	1	69	1.62e-28	91.7
mfppdb_1016012	APD00922|FST	57.143	28	10	1	44	69	20	47	3.38e-06	34.7
mfppdb_1016012	APD00979|NaD1	53.571	28	11	1	44	69	20	47	7.44e-06	33.9
mfppdb_1016012	APD00985|NeThio2	53.571	28	11	1	44	69	20	47	1.29e-05	33.1
mfppdb_1016129	APD02808|Histone	65.323	124	40	1	33	153	2	125	2.17e-56	167
mfppdb_1016223	APD02030|cgUbiquitin	90.541	74	7	0	1	74	1	74	5.81e-47	142
mfppdb_1016346	APD02809|Histone	81.752	137	23	1	1	137	1	135	1.43e-78	223
mfppdb_1016346	APD02791|VK10	90	20	2	0	2	21	1	20	2.41e-06	36.2
mfppdb_1016481	APD02852|OsDEF7	81.633	49	9	0	32	80	1	49	3.03e-28	90.5
mfppdb_1016481	APD02023|Sd1	71.429	49	14	0	32	80	1	49	1.78e-24	80.9
mfppdb_1016481	APD02024|Sd3	67.347	49	16	0	32	80	3	51	5.47e-22	74.7
mfppdb_1016481	APD01683|SD2	56.667	60	24	1	21	80	1	58	1.69e-18	66.2
mfppdb_1016481	APD02853|OsDEF8	57.143	49	19	1	32	80	1	47	3e-16	60.1
mfppdb_1016505	APD02676|Osm-pepA	53.846	26	12	0	49	74	1	26	3.09e-05	33.5
mfppdb_1016618	APD02436|MsSN-1	55.738	61	25	2	63	123	8	66	2.97e-07	38.9
mfppdb_1017094	APD02436|MsSN-1	50.847	59	29	0	51	109	8	66	1.75e-10	47
mfppdb_1017242	APD02033|LTP110	64.516	93	32	1	26	118	1	92	1.06e-34	109
mfppdb_1017242	APD02051|EcLTP	56.667	30	13	0	25	54	1	30	1.26e-08	41.6
mfppdb_1017296	APD02033|LTP110	58.696	92	38	0	26	117	1	92	1.73e-33	106
mfppdb_1017296	APD01245|Cy-AMP3	51.685	89	42	1	25	113	1	88	5.03e-26	87.8
mfppdb_1017296	APD01678|Cc-LTP1	61.905	21	8	0	26	46	1	21	0.000492	29.6
mfppdb_1017400	APD01245|Cy-AMP3	53.333	90	41	1	96	185	1	89	4.99e-28	95.1
mfppdb_1017400	APD02033|LTP110	54.945	91	41	0	97	187	1	91	5.31e-26	90.1
mfppdb_1017400	APD02051|EcLTP	80	30	6	0	96	125	1	30	3.02e-12	52.8
mfppdb_1017584	APD02244|PaSn	65.079	63	22	0	29	91	17	79	9.97e-25	82.8
mfppdb_1017584	APD02707|Tomato	60.317	63	25	0	29	91	4	66	1.77e-23	79.3
mfppdb_1017584	APD00992|potato	60.317	63	25	0	29	91	4	66	3.09e-23	79
mfppdb_1017584	APD00991|Snakin-1	50.847	59	29	0	33	91	5	63	2.63e-17	63.5
mfppdb_1017659	APD02804|Histone	79.808	104	21	0	28	131	17	120	5.96e-58	171
mfppdb_1017659	APD00489|Hipposin	56.25	48	21	0	15	62	4	51	3.64e-14	57.8
mfppdb_1017659	APD02811|Acipensin	57.447	47	20	0	15	61	4	50	4.75e-14	57.4
mfppdb_1017659	APD02814|SpHistin	65.714	35	12	0	12	46	4	38	2.14e-09	44.7
mfppdb_1017659	APD02813|Acipensin	83.333	24	4	0	73	96	1	24	2.18e-09	44.7
mfppdb_1017782	APD02808|Histone	66.129	124	35	1	31	147	2	125	3.68e-56	166
mfppdb_1017825	APD02810|Histone	100	103	0	0	1	103	1	103	1.51e-70	199
mfppdb_1017825	APD02807|Histone	98.058	103	2	0	1	103	1	103	5.58e-70	198
mfppdb_1017825	APD02806|H4-(86-100)	93.333	15	1	0	87	101	1	15	7.58e-05	31.2
mfppdb_1017825	APD02805|HNr	86.667	15	2	0	87	101	1	15	0.000312	29.6
mfppdb_1017879	APD02030|cgUbiquitin	95.946	74	3	0	1	74	1	74	9.38e-49	146
mfppdb_1017925	APD02804|Histone	79.439	107	22	0	28	134	17	123	4.86e-58	171
mfppdb_1017925	APD00489|Hipposin	61.702	47	18	0	16	62	5	51	7.7e-15	59.3
mfppdb_1017925	APD02811|Acipensin	63.043	46	17	0	16	61	5	50	8.56e-15	58.9
mfppdb_1017925	APD02813|Acipensin	79.167	24	5	0	73	96	1	24	3.34e-09	43.9
mfppdb_1017925	APD02814|SpHistin	71.429	28	8	0	19	46	11	38	4.34e-08	41.2
mfppdb_1017931	APD02809|Histone	64	100	35	1	10	109	37	135	6.83e-39	121
mfppdb_1018059	APD02809|Histone	77.941	136	30	0	1	136	1	136	3.53e-76	216
mfppdb_1018059	APD02791|VK10	71.429	21	6	0	2	22	1	21	6.37e-05	32.3
mfppdb_1018101	APD01528|SIalpha1	89.362	47	5	0	35	81	1	47	2.7e-29	93.2
mfppdb_1018201	APD01364|PduDef	54.545	22	10	0	73	94	12	33	0.000374	30
mfppdb_1018308	APD02030|cgUbiquitin	79.73	74	15	0	1	74	1	74	5.18e-40	124
mfppdb_1018359	APD02809|Histone	70.909	55	14	1	84	138	51	103	4.57e-19	73.2
mfppdb_1018397	APD00721|gamma1-hordothionin	82.979	47	8	0	31	77	1	47	1.86e-25	83.2
mfppdb_1018397	APD00921|SIalpha2	74.468	47	12	0	31	77	1	47	5.24e-23	77
mfppdb_1018397	APD00719|gamma2-purothionin	63.83	47	17	0	31	77	1	47	3.69e-18	64.7
mfppdb_1018397	APD02736|AtPDF2.3	59.574	47	19	0	31	77	1	47	4.54e-17	62
mfppdb_1018397	APD01683|SD2	50.98	51	25	0	27	77	8	58	1.42e-14	56.2
mfppdb_1018518	APD02030|cgUbiquitin	78.378	74	16	0	1	74	1	74	1.39e-39	122
mfppdb_1018598	APD02030|cgUbiquitin	52.778	72	34	0	52	123	3	74	4.42e-24	83.2
mfppdb_1018622	APD02804|Histone	64.486	107	36	2	32	137	17	122	4.15e-42	130
mfppdb_1018622	APD00489|Hipposin	66.667	36	11	1	31	66	16	50	2.32e-10	47
mfppdb_1018622	APD02811|Acipensin	66.667	36	11	1	31	66	16	50	3.55e-10	46.6
mfppdb_1018622	APD02814|SpHistin	78.788	33	5	2	20	50	6	38	1.22e-09	45.1
mfppdb_1018622	APD00308|Buforin	76.19	21	5	0	31	51	1	21	1.93e-07	38.9
mfppdb_1018643	APD00991|Snakin-1	65.152	66	20	1	29	94	1	63	2.51e-25	84
mfppdb_1018643	APD00992|potato	56.452	62	24	2	33	94	8	66	1.62e-16	62
mfppdb_1018643	APD02707|Tomato	56.452	62	24	2	33	94	8	66	2.32e-16	61.6
mfppdb_1018643	APD02436|MsSN-1	60.938	64	22	1	31	94	6	66	2.14e-15	58.9
mfppdb_1018687	APD01683|SD2	50.847	59	24	2	22	77	2	58	7.6e-14	54.7
mfppdb_1018696	APD01683|SD2	64.407	59	20	1	19	77	1	58	1.25e-23	79
mfppdb_1018696	APD02736|AtPDF2.3	70.213	47	14	0	31	77	1	47	6.54e-22	74.3
mfppdb_1018696	APD00720|P322	65.957	47	16	0	31	77	1	47	9.09e-20	68.9
mfppdb_1018696	APD01330|Vv-AMP1	65.957	47	16	0	31	77	1	47	2.11e-19	68.2
mfppdb_1018696	APD00717|PPT	59.574	47	19	0	31	77	1	47	1.47e-18	65.9
mfppdb_1018904	APD00296|Fabatin-1	52.174	46	20	1	55	100	3	46	1.21e-10	47.4
mfppdb_1018908	APD02809|Histone	86.029	136	18	1	33	168	1	135	3.23e-82	233
mfppdb_1018908	APD02791|VK10	95	20	1	0	34	53	1	20	2.38e-07	39.3
mfppdb_1018909	APD02809|Histone	86.029	136	18	1	15	150	1	135	6.8e-82	231
mfppdb_1018909	APD02791|VK10	95	20	1	0	16	35	1	20	2.94e-07	38.9
mfppdb_1018910	APD02809|Histone	86.029	136	18	1	1	136	1	135	1.79e-82	233
mfppdb_1018910	APD02791|VK10	95	20	1	0	2	21	1	20	2.68e-07	38.5
mfppdb_1018978	APD02736|AtPDF2.3	52.5	40	17	1	38	77	7	44	2.84e-08	40.8
mfppdb_1018993	APD02804|Histone	79.439	107	22	0	21	127	17	123	1.92e-59	174
mfppdb_1018993	APD00489|Hipposin	66	50	15	1	8	55	2	51	1.51e-16	63.2
mfppdb_1018993	APD02811|Acipensin	65.306	49	15	1	8	54	2	50	4.53e-16	62
mfppdb_1018993	APD02813|Acipensin	83.333	24	4	0	66	89	1	24	4.98e-10	45.8
mfppdb_1018993	APD02814|SpHistin	60	35	14	0	5	39	4	38	4.6e-09	43.5
mfppdb_1019419	APD02030|cgUbiquitin	93.243	74	5	0	1	74	1	74	1.05e-46	140
mfppdb_1019456	APD01683|SD2	64.407	59	20	1	18	76	1	58	1.4e-23	79
mfppdb_1019456	APD02736|AtPDF2.3	70.213	47	14	0	30	76	1	47	7.33e-22	74.3
mfppdb_1019456	APD00720|P322	65.957	47	16	0	30	76	1	47	9.55e-20	68.9
mfppdb_1019456	APD01330|Vv-AMP1	65.957	47	16	0	30	76	1	47	2.4e-19	67.8
mfppdb_1019456	APD00717|PPT	59.574	47	19	0	30	76	1	47	1.74e-18	65.5
mfppdb_1019626	APD00991|Snakin-1	54.688	64	22	4	34	94	4	63	8.56e-14	55.1
mfppdb_1019626	APD02436|MsSN-1	68.966	29	8	1	66	94	39	66	4.74e-09	42.7
mfppdb_1019778	APD02804|Histone	73.832	107	28	0	18	124	17	123	2.36e-52	156
mfppdb_1019778	APD00489|Hipposin	64	50	15	1	6	52	2	51	5.12e-15	59.3
mfppdb_1019778	APD02811|Acipensin	63.265	49	15	1	6	51	2	50	1.83e-14	57.8
mfppdb_1019778	APD02813|Acipensin	82.609	23	4	0	64	86	2	24	5.08e-09	43.1
mfppdb_1019778	APD02814|SpHistin	75.862	29	6	1	8	36	11	38	9.77e-09	42.7
mfppdb_1019818	APD00236|Pyrularia	68.085	47	13	1	18	62	1	47	1.07e-16	63.2
mfppdb_1019818	APD01277|Viscotoxin	67.391	46	14	1	18	62	1	46	2.04e-15	59.7
mfppdb_1019818	APD00550|Tu-AMP	63.043	46	16	1	18	62	1	46	5.07e-15	58.9
mfppdb_1019818	APD02041|Beta-purothionin	57.778	45	19	0	18	62	1	45	6.3e-15	58.5
mfppdb_1019818	APD02040|Alpha-purothionin	57.778	45	19	0	18	62	1	45	1.53e-14	57.4
mfppdb_1019844	APD02033|LTP110	64.516	93	32	1	26	118	1	92	7.69e-35	110
mfppdb_1019844	APD02051|EcLTP	56.667	30	13	0	25	54	1	30	2.31e-08	40.8
mfppdb_1020026	APD01245|Cy-AMP3	53.933	89	40	1	25	113	1	88	8.92e-30	97.1
mfppdb_1020026	APD02033|LTP110	59.341	91	37	0	26	116	1	91	3.65e-29	95.5
mfppdb_1020026	APD02051|EcLTP	80	30	6	0	25	54	1	30	6.36e-12	50.1
mfppdb_1020100	APD02033|LTP110	57.609	92	39	0	26	117	1	92	1.58e-32	104
mfppdb_1020100	APD01245|Cy-AMP3	52.809	89	41	1	25	113	1	88	2.85e-27	90.9
mfppdb_1020100	APD02051|EcLTP	53.333	30	14	0	25	54	1	30	1.06e-06	36.6
mfppdb_1020100	APD01678|Cc-LTP1	61.905	21	8	0	26	46	1	21	0.00067	29.3
mfppdb_1020316	APD02809|Histone	97.059	136	4	0	1	136	1	136	7.24e-96	266
mfppdb_1020316	APD02791|VK10	100	22	0	0	2	23	1	22	3.4e-09	43.5
mfppdb_1020397	APD02096|Ubiquicidin	56.944	72	18	1	3	74	1	59	4.91e-14	54.7
mfppdb_1020458	APD02096|Ubiquicidin	77.966	59	13	0	3	61	1	59	1.89e-21	72.8
mfppdb_1020521	APD02030|cgUbiquitin	91.892	74	4	1	28	99	1	74	1.94e-45	136
mfppdb_1020647	APD02030|cgUbiquitin	95.946	74	3	0	1	74	1	74	3.39e-48	144
mfppdb_1020647	APD02030|cgUbiquitin	61.111	72	28	0	79	150	3	74	4.78e-28	93.6
mfppdb_1020648	APD02809|Histone	96.324	136	5	0	1	136	1	136	1.38e-95	265
mfppdb_1020648	APD02791|VK10	100	22	0	0	2	23	1	22	3.55e-09	43.5
mfppdb_1020686	APD02436|MsSN-1	52.542	59	28	0	33	91	8	66	2.04e-11	48.9
mfppdb_1020860	APD02030|cgUbiquitin	95.946	74	3	0	1	74	1	74	8.05e-49	146
mfppdb_1020896	APD02810|Histone	100	103	0	0	82	184	1	103	8.99e-72	206
mfppdb_1020896	APD02807|Histone	98.058	103	2	0	82	184	1	103	4.75e-71	204
mfppdb_1020896	APD02806|H4-(86-100)	93.333	15	1	0	168	182	1	15	0.000107	32
mfppdb_1020896	APD02805|HNr	86.667	15	2	0	168	182	1	15	0.000332	30.8
mfppdb_1020913	APD02030|cgUbiquitin	95.946	74	3	0	1	74	1	74	3.62e-48	144
mfppdb_1020913	APD02030|cgUbiquitin	62.5	72	27	0	79	150	3	74	9.05e-29	95.5
mfppdb_1021044	APD00991|Snakin-1	52.542	59	28	0	46	104	5	63	1.15e-17	65.1
mfppdb_1021119	APD02808|Histone	63.359	131	40	1	22	152	3	125	2.35e-55	164
mfppdb_1021122	APD02436|MsSN-1	54.237	59	27	0	54	112	8	66	3.13e-12	51.6
mfppdb_1021167	APD02804|Histone	80.374	107	21	0	31	137	17	123	3.77e-59	174
mfppdb_1021167	APD00489|Hipposin	62.5	48	18	0	18	65	4	51	4.22e-15	60.1
mfppdb_1021167	APD02811|Acipensin	63.83	47	17	0	18	64	4	50	5.01e-15	59.7
mfppdb_1021167	APD02813|Acipensin	87.5	24	3	0	76	99	1	24	2.96e-10	47
mfppdb_1021167	APD02814|SpHistin	62.857	35	13	0	15	49	4	38	2.7e-09	44.7
mfppdb_102121	APD02436|MsSN-1	51.515	66	32	0	30	95	1	66	1.91e-12	51.6
mfppdb_1021231	APD02030|cgUbiquitin	94.595	74	4	0	1	74	1	74	4.11e-48	144
mfppdb_1021263	APD02808|Histone	63.359	131	40	1	22	152	3	125	2.38e-55	164
mfppdb_1021269	APD02804|Histone	79.439	107	22	0	18	124	17	123	5.91e-59	172
mfppdb_1021269	APD00489|Hipposin	66	50	14	1	6	52	2	51	5.25e-16	61.6
mfppdb_1021269	APD02811|Acipensin	65.306	49	14	1	6	51	2	50	2e-15	60.1
mfppdb_1021269	APD02813|Acipensin	83.333	24	4	0	63	86	1	24	6.79e-11	48.1
mfppdb_1021269	APD02814|SpHistin	64.865	37	10	1	3	36	2	38	5.18e-09	43.1
mfppdb_1021431	APD02808|Histone	74.257	101	26	0	52	152	25	125	9.38e-56	165
mfppdb_1021463	APD02852|OsDEF7	71.429	49	14	0	34	82	1	49	3.41e-23	77.8
mfppdb_1021463	APD02023|Sd1	71.429	49	14	0	34	82	1	49	1.08e-22	76.6
mfppdb_1021463	APD02024|Sd3	52	50	24	0	33	82	2	51	2.5e-15	58.2
mfppdb_1021463	APD01683|SD2	51.852	54	24	1	29	82	7	58	1.48e-14	56.2
mfppdb_1021706	APD02808|Histone	74.257	101	26	0	55	155	25	125	1.63e-55	165
mfppdb_1021885	APD02852|OsDEF7	93.878	49	3	0	32	80	1	49	1.11e-31	99.4
mfppdb_1021885	APD02023|Sd1	81.633	49	9	0	32	80	1	49	4.65e-28	90.1
mfppdb_1021885	APD02024|Sd3	61.224	49	19	0	32	80	3	51	2.8e-20	70.5
mfppdb_1021885	APD01683|SD2	57.627	59	23	1	22	80	2	58	3.44e-19	67.8
mfppdb_1021885	APD00720|P322	61.224	49	17	1	32	80	1	47	2.07e-16	60.5
mfppdb_10222	APD02030|cgUbiquitin	95.946	74	3	0	1	74	1	74	3.48e-48	144
mfppdb_10222	APD02030|cgUbiquitin	61.111	72	28	0	79	150	3	74	1.3e-27	92.4
mfppdb_1022281	APD02024|Sd3	76.471	51	12	0	32	82	1	51	9.13e-28	89.4
mfppdb_1022281	APD02852|OsDEF7	65.306	49	17	0	34	82	1	49	1.6e-22	76.3
mfppdb_1022281	APD02023|Sd1	65.306	49	17	0	34	82	1	49	1.33e-21	73.9
mfppdb_1022281	APD01330|Vv-AMP1	55.102	49	20	1	34	82	1	47	1.56e-13	53.5
mfppdb_102238	APD02809|Histone	87.591	137	16	1	1	137	1	136	1.85e-85	240
mfppdb_102238	APD02791|VK10	95.455	22	1	0	2	23	1	22	1.54e-08	42
mfppdb_1022429	APD00992|potato	60.656	61	23	1	107	167	7	66	4.62e-18	68.2
mfppdb_1022429	APD02707|Tomato	60.656	61	23	1	107	167	7	66	1.11e-17	67.4
mfppdb_1022429	APD02244|PaSn	55.738	61	26	1	107	167	20	79	4.02e-17	66.2
mfppdb_1022612	APD02244|PaSn	75	60	15	0	67	126	20	79	2.83e-29	95.9
mfppdb_1022612	APD00992|potato	75	60	15	0	67	126	7	66	3.59e-29	95.1
mfppdb_1022612	APD02707|Tomato	75	60	15	0	67	126	7	66	3.75e-29	95.1
mfppdb_1022612	APD02258|Snakin-Z	66.667	24	8	0	93	116	1	24	1.15e-07	39.3
mfppdb_102265	APD00918|Dm-AMP1	62	50	19	0	29	78	1	50	4.15e-20	70.1
mfppdb_102265	APD00436|Ah-AMP1	63.83	47	17	0	32	78	4	50	1.63e-19	68.6
mfppdb_102265	APD01773|Sm-AMP-D2	54	50	23	0	29	78	1	50	1.78e-19	68.2
mfppdb_102265	APD01508|Ha-DEF1	58	50	21	0	29	78	1	50	1.95e-19	68.2
mfppdb_102265	APD01772|Sm-AMP-D1	52	50	24	0	29	78	1	50	7.42e-19	66.6
mfppdb_1022729	APD02030|cgUbiquitin	83.562	73	12	0	1	73	1	73	4.8e-42	128
mfppdb_1022997	APD02808|Histone	64.662	133	34	3	9	139	4	125	5.89e-56	165
mfppdb_1023138	APD02808|Histone	74.257	101	26	0	51	151	25	125	1.09e-55	165
mfppdb_1023166	APD02030|cgUbiquitin	95.946	74	3	0	1	74	1	74	5.11e-49	145
mfppdb_1023458	APD02809|Histone	95.588	136	6	0	1	136	1	136	8.94e-95	263
mfppdb_1023458	APD02791|VK10	100	22	0	0	2	23	1	22	3.37e-09	43.5
mfppdb_1023467	APD02030|cgUbiquitin	81.579	38	7	0	1	38	36	73	2.9e-17	64.3
mfppdb_1023518	APD02804|Histone	66.99	103	32	2	33	134	17	118	1.3e-41	129
mfppdb_1023518	APD00489|Hipposin	69.444	36	10	1	32	67	16	50	9.48e-11	48.1
mfppdb_1023518	APD02814|SpHistin	77.419	31	6	1	22	51	8	38	6.6e-10	45.8
mfppdb_1023518	APD02811|Acipensin	66.667	36	11	1	32	67	16	50	1.17e-09	45.4
mfppdb_1023518	APD02812|Acipensin	80	20	4	0	32	51	16	35	2.4e-07	38.9
mfppdb_1023833	APD02804|Histone	81.308	107	20	0	31	137	17	123	3.41e-60	177
mfppdb_1023833	APD00489|Hipposin	65.957	47	15	1	20	65	5	51	8.13e-15	59.3
mfppdb_1023833	APD02811|Acipensin	67.391	46	14	1	20	64	5	50	9.34e-15	58.9
mfppdb_1023833	APD02813|Acipensin	87.5	24	3	0	76	99	1	24	2.27e-10	47
mfppdb_1023833	APD02814|SpHistin	57.143	42	13	1	8	49	2	38	3.39e-08	41.6
mfppdb_1023847	APD01683|SD2	69.492	59	17	1	21	79	1	58	1.55e-26	86.3
mfppdb_1023847	APD01330|Vv-AMP1	78.723	47	10	0	33	79	1	47	9.75e-25	81.6
mfppdb_1023847	APD02736|AtPDF2.3	78.723	47	10	0	33	79	1	47	1.48e-24	81.3
mfppdb_1023847	APD00717|PPT	76.596	47	11	0	33	79	1	47	8.56e-23	76.6
mfppdb_1023847	APD02853|OsDEF8	70.213	47	14	0	33	79	1	47	2.32e-21	73.2
mfppdb_1023906	APD02808|Histone	70.642	109	32	0	42	150	17	125	8.5e-56	165
mfppdb_1023966	APD02030|cgUbiquitin	80.822	73	13	1	1	72	1	73	1.46e-36	116
mfppdb_1024045	APD02804|Histone	79.808	104	21	0	26	129	17	120	1.74e-58	172
mfppdb_1024045	APD00489|Hipposin	60.417	48	19	0	13	60	4	51	1.14e-15	61.2
mfppdb_1024045	APD02811|Acipensin	61.702	47	18	0	13	59	4	50	1.48e-15	60.8
mfppdb_1024045	APD02813|Acipensin	87.5	24	3	0	71	94	1	24	6.46e-10	45.8
mfppdb_1024045	APD02814|SpHistin	62.857	35	13	0	10	44	4	38	1.57e-08	42.4
mfppdb_1024092	APD02808|Histone	68.548	124	34	3	20	141	5	125	2.91e-55	164
mfppdb_1024118	APD02810|Histone	100	103	0	0	1	103	1	103	1.51e-70	199
mfppdb_1024118	APD02807|Histone	98.058	103	2	0	1	103	1	103	5.58e-70	198
mfppdb_1024118	APD02806|H4-(86-100)	93.333	15	1	0	87	101	1	15	7.58e-05	31.2
mfppdb_1024118	APD02805|HNr	86.667	15	2	0	87	101	1	15	0.000312	29.6
mfppdb_1024242	APD02030|cgUbiquitin	94.595	74	4	0	1	74	1	74	6.19e-48	144
mfppdb_1024247	APD02808|Histone	68.8	125	35	2	29	153	5	125	7.86e-57	168
mfppdb_1024277	APD02436|MsSN-1	53.03	66	31	0	52	117	1	66	5.13e-13	53.9
mfppdb_1024305	APD02804|Histone	81.132	106	20	0	26	131	17	122	1.71e-59	174
mfppdb_1024305	APD00489|Hipposin	62.5	48	18	0	13	60	4	51	1.62e-15	60.8
mfppdb_1024305	APD02811|Acipensin	63.83	47	17	0	13	59	4	50	1.88e-15	60.5
mfppdb_1024305	APD02813|Acipensin	83.333	24	4	0	71	94	1	24	2.01e-09	44.3
mfppdb_1024305	APD02814|SpHistin	62.857	35	13	0	10	44	4	38	4.52e-09	43.9
mfppdb_1024330	APD02808|Histone	68.8	125	35	2	24	148	5	125	7.74e-57	168
mfppdb_1024374	APD02808|Histone	77.228	101	22	1	53	153	26	125	4.35e-57	169
mfppdb_1024397	APD02809|Histone	97.059	136	4	0	1	136	1	136	7.24e-96	266
mfppdb_1024397	APD02791|VK10	100	22	0	0	2	23	1	22	3.4e-09	43.5
mfppdb_1024549	APD02809|Histone	96.324	136	5	0	1	136	1	136	1.38e-95	265
mfppdb_1024549	APD02791|VK10	100	22	0	0	2	23	1	22	3.55e-09	43.5
mfppdb_1024658	APD01683|SD2	60	50	20	0	28	77	9	58	2.77e-17	62.8
mfppdb_1024658	APD00993|So-D2	57.143	49	21	0	29	77	4	52	1.09e-15	58.9
mfppdb_1024658	APD01330|Vv-AMP1	55.319	47	21	0	31	77	1	47	1.31e-14	55.8
mfppdb_1024658	APD02736|AtPDF2.3	55.319	47	21	0	31	77	1	47	1.42e-13	53.1
mfppdb_1024658	APD00720|P322	55.319	47	21	0	31	77	1	47	4.29e-13	52
mfppdb_1024671	APD02804|Histone	81.132	106	20	0	23	128	17	122	7.72e-60	175
mfppdb_1024671	APD00489|Hipposin	68.889	45	13	1	13	57	8	51	3.93e-16	62
mfppdb_1024671	APD02811|Acipensin	68.182	44	13	1	13	56	8	50	1.36e-15	60.8
mfppdb_1024671	APD02813|Acipensin	83.333	24	4	0	68	91	1	24	7.46e-10	45.4
mfppdb_1024671	APD02814|SpHistin	58.537	41	14	1	1	41	1	38	1.03e-08	42.7
mfppdb_1024751	APD02051|EcLTP	51.613	31	14	1	25	55	1	30	0.000146	31.2
mfppdb_1024857	APD02244|PaSn	74.627	67	17	0	38	104	13	79	4.1e-35	109
mfppdb_1024857	APD00992|potato	77.049	61	14	0	44	104	6	66	3.33e-32	102
mfppdb_1024857	APD02707|Tomato	77.049	61	14	0	44	104	6	66	4.68e-32	101
mfppdb_1024857	APD02258|Snakin-Z	67.742	31	8	1	71	101	1	29	4.59e-09	42.4
mfppdb_1024930	APD02030|cgUbiquitin	91.892	74	6	0	1	74	1	74	5.72e-46	139
mfppdb_1024930	APD02030|cgUbiquitin	62.5	72	27	0	79	150	3	74	6.97e-29	95.9
mfppdb_1025092	APD00991|Snakin-1	77.083	48	11	0	26	73	1	48	5.51e-24	80.1
mfppdb_1025092	APD02436|MsSN-1	71.111	45	13	0	29	73	7	51	2.7e-12	50.4
mfppdb_1025541	APD02030|cgUbiquitin	95.946	74	3	0	1	74	1	74	3.21e-48	144
mfppdb_1025541	APD02030|cgUbiquitin	61.111	72	28	0	79	150	3	74	3.68e-28	94
mfppdb_1025565	APD00992|potato	59.016	61	24	1	122	182	7	66	3.21e-19	71.6
mfppdb_1025565	APD02707|Tomato	57.377	61	25	1	122	182	7	66	2.61e-18	69.3
mfppdb_1025694	APD02030|cgUbiquitin	61.111	72	28	0	48	119	3	74	1.51e-28	93.6
mfppdb_1025694	APD02030|cgUbiquitin	97.674	43	1	0	1	43	32	74	2.62e-27	90.5
mfppdb_1025758	APD00991|Snakin-1	55.932	59	26	0	26	84	5	63	2.31e-18	66.2
mfppdb_1025758	APD02436|MsSN-1	57.627	59	25	0	26	84	8	66	1.27e-13	54.3
mfppdb_1025788	APD02707|Tomato	64.516	62	22	0	42	103	5	66	4.2e-24	81.6
mfppdb_1025788	APD00992|potato	64.516	62	22	0	42	103	5	66	4.59e-24	81.3
mfppdb_1025788	APD02244|PaSn	55.072	69	31	0	35	103	11	79	5.72e-24	81.6
mfppdb_1025788	APD02436|MsSN-1	50.847	59	29	0	45	103	8	66	2.53e-11	48.9
mfppdb_1025847	APD00270|Pn-AMP1	75	20	5	0	39	58	17	36	3.37e-06	36.2
mfppdb_1025847	APD01052|Pn-AMP2	75	20	5	0	39	58	17	36	3.73e-06	36.2
mfppdb_1025847	APD01588|Fa-AMP2	70	20	6	0	39	58	17	36	4.12e-05	33.1
mfppdb_1025847	APD01587|Fa-AMP1	70	20	6	0	39	58	17	36	4.21e-05	33.1
mfppdb_1025946	APD02030|cgUbiquitin	94.595	74	4	0	1	74	1	74	3.28e-48	143
mfppdb_1025947	APD02030|cgUbiquitin	94.595	74	4	0	1	74	1	74	1.68e-48	143
mfppdb_102601	APD02030|cgUbiquitin	95.946	74	3	0	1	74	1	74	4.81e-48	144
mfppdb_102601	APD02030|cgUbiquitin	62.5	72	27	0	79	150	3	74	1.19e-28	95.1
mfppdb_1026016	APD02804|Histone	69.231	104	32	0	24	127	17	120	2.56e-51	153
mfppdb_1026016	APD02811|Acipensin	62.791	43	16	0	15	57	8	50	8.44e-15	58.5
mfppdb_1026016	APD00489|Hipposin	59.091	44	18	0	15	58	8	51	1.65e-14	58.2
mfppdb_1026016	APD02813|Acipensin	79.167	24	5	0	69	92	1	24	1.58e-09	44.7
mfppdb_1026016	APD02814|SpHistin	60.606	33	13	0	10	42	6	38	3.25e-07	38.5
mfppdb_1026018	APD01683|SD2	78.182	55	12	0	25	79	4	58	3.54e-28	90.5
mfppdb_1026018	APD01330|Vv-AMP1	87.234	47	6	0	33	79	1	47	1.34e-27	89
mfppdb_1026018	APD00717|PPT	78.723	47	10	0	33	79	1	47	5.25e-24	79.7
mfppdb_1026018	APD02736|AtPDF2.3	74.468	47	12	0	33	79	1	47	1.79e-22	75.9
mfppdb_1026018	APD02853|OsDEF8	70.213	47	14	0	33	79	1	47	1.85e-20	70.9
mfppdb_1026031	APD02436|MsSN-1	54.237	59	27	0	53	111	8	66	2.61e-11	49.3
mfppdb_1026132	APD02804|Histone	81.132	106	20	0	23	128	17	122	8.06e-60	175
mfppdb_1026132	APD00489|Hipposin	62	50	16	1	11	57	2	51	2.05e-15	60.1
mfppdb_1026132	APD02811|Acipensin	61.224	49	16	1	11	56	2	50	7.87e-15	58.9
mfppdb_1026132	APD02813|Acipensin	83.333	24	4	0	68	91	1	24	7.36e-11	48.1
mfppdb_1026132	APD02814|SpHistin	58.537	41	14	1	1	41	1	38	2.51e-08	41.6
mfppdb_1026135	APD02804|Histone	64.486	107	36	2	30	135	17	122	4e-41	127
mfppdb_1026135	APD02814|SpHistin	72.727	33	8	1	17	48	6	38	7.49e-10	45.4
mfppdb_1026135	APD00489|Hipposin	54.717	53	18	2	12	64	4	50	1.46e-09	45.1
mfppdb_1026135	APD02811|Acipensin	54.717	53	18	2	12	64	4	50	2.18e-09	44.7
mfppdb_1026135	APD00308|Buforin	80	20	4	0	29	48	1	20	2.67e-07	38.5
mfppdb_1026253	APD00991|Snakin-1	73.846	65	15	1	26	90	1	63	1.47e-29	94.7
mfppdb_1026253	APD02436|MsSN-1	67.742	62	18	1	29	90	7	66	2.5e-16	61.2
mfppdb_1026254	APD00991|Snakin-1	74.194	62	14	1	8	69	4	63	8.49e-28	89.4
mfppdb_1026254	APD02436|MsSN-1	67.742	62	18	1	8	69	7	66	1.51e-16	60.8
mfppdb_1026296	APD01683|SD2	51.724	29	14	0	12	40	10	38	7.92e-07	35.4
mfppdb_102630	APD02453|Scolopendin	52.941	34	15	1	154	186	2	35	0.000184	32
mfppdb_1026340	APD02030|cgUbiquitin	95.946	74	3	0	1	74	1	74	1.03e-48	146
mfppdb_1026488	APD00991|Snakin-1	76.19	63	15	0	25	87	1	63	3.91e-31	98.6
mfppdb_1026488	APD02436|MsSN-1	62.121	66	25	0	22	87	1	66	4.68e-19	68.2
mfppdb_1026488	APD02244|PaSn	52.542	59	28	0	29	87	21	79	3.31e-17	63.5
mfppdb_1027066	APD02436|MsSN-1	54.237	59	27	0	53	111	8	66	2.55e-11	49.3
mfppdb_1027217	APD02030|cgUbiquitin	95.946	74	3	0	1	74	1	74	4.71e-49	145
mfppdb_1027415	APD01683|SD2	70.69	58	17	0	24	81	1	58	2.44e-26	85.9
mfppdb_1027415	APD02736|AtPDF2.3	68.085	47	15	0	35	81	1	47	2.25e-20	70.9
mfppdb_1027415	APD01330|Vv-AMP1	65.957	47	16	0	35	81	1	47	1.58e-18	65.9
mfppdb_1027415	APD02023|Sd1	65.306	49	15	1	35	81	1	49	8.06e-18	64.3
mfppdb_1027415	APD00720|P322	63.83	47	17	0	35	81	1	47	1.44e-17	63.5
mfppdb_1027496	APD02096|Ubiquicidin	77.966	59	13	0	3	61	1	59	1.89e-21	72.8
mfppdb_102754	APD01553|PsDef1	56	25	11	0	25	49	5	29	8.91e-05	31.2
mfppdb_1027674	APD00992|potato	53.125	64	29	1	34	97	4	66	1.66e-18	67
mfppdb_1027674	APD02707|Tomato	53.125	64	29	1	34	97	4	66	1.76e-18	67
mfppdb_1027756	APD02707|Tomato	58.73	63	26	0	32	94	4	66	3.66e-23	78.6
mfppdb_1027756	APD00992|potato	58.73	63	26	0	32	94	4	66	3.78e-23	78.6
mfppdb_1027756	APD02244|PaSn	58.73	63	26	0	32	94	17	79	4.19e-22	76.3
mfppdb_1027756	APD00991|Snakin-1	50.847	59	29	0	36	94	5	63	8.8e-17	62.4
mfppdb_1027756	APD02436|MsSN-1	50.909	55	27	0	40	94	12	66	5.34e-09	42.7
mfppdb_102776	APD02496|ARACIN1	77.143	35	8	0	40	74	1	35	5.63e-16	58.9
mfppdb_102776	APD02497|ARACIN2	74.286	35	8	1	40	74	1	34	0.000817	28.1
mfppdb_102795	APD01683|SD2	53.704	54	21	2	24	73	5	58	5.98e-14	54.3
mfppdb_1027967	APD00992|potato	73.77	61	16	0	43	103	6	66	6.22e-29	93.6
mfppdb_1027967	APD02707|Tomato	73.77	61	16	0	43	103	6	66	8.27e-29	93.6
mfppdb_1027967	APD02244|PaSn	68.852	61	19	0	43	103	19	79	5.53e-27	89.4
mfppdb_102821	APD01683|SD2	77.778	54	12	0	24	77	5	58	1.69e-28	91.3
mfppdb_102821	APD02736|AtPDF2.3	82.979	47	8	0	31	77	1	47	3.09e-25	82.8
mfppdb_102821	APD00717|PPT	78.723	47	10	0	31	77	1	47	6.9e-23	76.6
mfppdb_102821	APD01330|Vv-AMP1	76.596	47	11	0	31	77	1	47	9.91e-23	76.3
mfppdb_102821	APD00720|P322	68.085	47	15	0	31	77	1	47	5.8e-19	67
mfppdb_1028559	APD02808|Histone	56.481	108	42	1	72	179	23	125	1.67e-39	125
mfppdb_1028610	APD02808|Histone	68	125	36	2	25	149	5	125	3.1e-57	169
mfppdb_1028634	APD02804|Histone	53.398	103	48	0	36	138	17	119	2.43e-38	121
mfppdb_1028634	APD02813|Acipensin	58.333	24	10	0	81	104	1	24	1.91e-05	33.9
mfppdb_1028920	APD02804|Histone	79.808	104	21	0	26	129	17	120	4.84e-58	171
mfppdb_1028920	APD00489|Hipposin	62.5	48	18	0	13	60	4	51	8.41e-16	61.6
mfppdb_1028920	APD02811|Acipensin	63.83	47	17	0	13	59	4	50	1.25e-15	61.2
mfppdb_1028920	APD02813|Acipensin	83.333	24	4	0	71	94	1	24	1.74e-09	44.7
mfppdb_1028920	APD00307|Buforin	58.333	36	15	0	13	48	4	39	7.46e-09	43.1
mfppdb_102900	APD02736|AtPDF2.3	93.617	47	3	0	31	77	1	47	1.36e-29	93.6
mfppdb_102900	APD01683|SD2	77.778	54	12	0	24	77	5	58	2.77e-28	90.9
mfppdb_102900	APD01330|Vv-AMP1	80.851	47	9	0	31	77	1	47	2.8e-24	80.5
mfppdb_102900	APD00717|PPT	70.213	47	14	0	31	77	1	47	2.97e-20	70.1
mfppdb_102900	APD02853|OsDEF8	68.085	47	15	0	31	77	1	47	3.7e-19	67.4
mfppdb_1029044	APD00991|Snakin-1	50.847	59	29	0	85	143	5	63	1.94e-15	60.8
mfppdb_1029044	APD02436|MsSN-1	54.237	59	27	0	85	143	8	66	5.04e-10	46.6
mfppdb_102923	APD01683|SD2	81.481	54	10	0	24	77	5	58	5.63e-30	95.1
mfppdb_102923	APD02736|AtPDF2.3	80.851	47	9	0	31	77	1	47	1.06e-24	81.3
mfppdb_102923	APD01330|Vv-AMP1	78.723	47	10	0	31	77	1	47	3.34e-24	80.1
mfppdb_102923	APD00717|PPT	78.723	47	10	0	31	77	1	47	6.52e-24	79.3
mfppdb_102923	APD02853|OsDEF8	63.83	47	17	0	31	77	1	47	3.2e-18	65.1
mfppdb_1029281	APD02808|Histone	63.462	52	15	1	66	113	74	125	1.77e-15	61.6
mfppdb_1029346	APD02244|PaSn	56.579	76	31	2	60	135	6	79	7.72e-24	82.4
mfppdb_1029346	APD00992|potato	61.538	65	24	1	71	135	3	66	2.77e-23	80.5
mfppdb_1029346	APD02707|Tomato	61.538	65	24	1	71	135	3	66	4.33e-23	80.1
mfppdb_1029346	APD02436|MsSN-1	51.667	60	28	1	76	135	8	66	4.15e-08	41.6
mfppdb_102942	APD02804|Histone	52.336	107	28	1	25	108	17	123	4.54e-32	104
mfppdb_102942	APD02811|Acipensin	51.02	49	23	1	11	58	2	50	7.02e-12	50.8
mfppdb_102942	APD02814|SpHistin	61.29	31	11	1	14	43	8	38	1.99e-06	36.2
mfppdb_1029755	APD02030|cgUbiquitin	95.946	74	3	0	1	74	1	74	1.14e-48	145
mfppdb_1029819	APD02030|cgUbiquitin	94.595	74	4	0	1	74	1	74	1.07e-48	142
mfppdb_1029840	APD02023|Sd1	71.429	49	14	0	33	81	1	49	8.61e-24	79.3
mfppdb_1029840	APD02852|OsDEF7	73.469	49	13	0	33	81	1	49	1.07e-22	76.6
mfppdb_1029840	APD02024|Sd3	59.184	49	20	0	33	81	3	51	2.63e-18	65.5
mfppdb_1029840	APD01553|PsDef1	53.061	49	23	0	33	81	1	49	4.07e-15	57.4
mfppdb_1029840	APD01683|SD2	50.98	51	23	1	31	81	10	58	1.56e-13	53.5
mfppdb_1030030	APD02809|Histone	97.059	136	4	0	1	136	1	136	7.24e-96	266
mfppdb_1030030	APD02791|VK10	100	22	0	0	2	23	1	22	3.4e-09	43.5
mfppdb_1030044	APD02810|Histone	100	103	0	0	1	103	1	103	1.51e-70	199
mfppdb_1030044	APD02807|Histone	98.058	103	2	0	1	103	1	103	5.58e-70	198
mfppdb_1030044	APD02806|H4-(86-100)	93.333	15	1	0	87	101	1	15	7.58e-05	31.2
mfppdb_1030044	APD02805|HNr	86.667	15	2	0	87	101	1	15	0.000312	29.6
mfppdb_1030097	APD02809|Histone	74.419	129	25	1	5	125	7	135	4.37e-66	191
mfppdb_1030111	APD02852|OsDEF7	81.633	49	9	0	32	80	1	49	1.77e-28	91.3
mfppdb_1030111	APD02023|Sd1	75.51	49	12	0	32	80	1	49	2.44e-26	85.9
mfppdb_1030111	APD02024|Sd3	59.184	49	20	0	32	80	3	51	1.06e-19	68.9
mfppdb_1030111	APD01683|SD2	55.932	59	24	1	22	80	2	58	4.78e-19	67.4
mfppdb_1030111	APD02736|AtPDF2.3	63.265	49	16	1	32	80	1	47	1.8e-17	63.2
mfppdb_1030158	APD02808|Histone	65.649	131	37	1	22	152	3	125	3.67e-57	169
mfppdb_1030202	APD02809|Histone	88.235	136	11	1	1	131	1	136	8.96e-84	235
mfppdb_1030202	APD02791|VK10	100	22	0	0	2	23	1	22	2.96e-09	43.5
mfppdb_1030255	APD02809|Histone	87.5	88	11	0	6	93	48	135	1.47e-55	162
mfppdb_1030291	APD02809|Histone	84.444	135	20	1	1	134	1	135	2e-80	227
mfppdb_1030291	APD02791|VK10	90.476	21	2	0	2	22	1	21	3.94e-07	38.1
mfppdb_1030435	APD01277|Viscotoxin	55.882	34	15	0	31	64	4	37	2.43e-10	47
mfppdb_1030435	APD00237|Phoratoxin	52.778	36	17	0	31	66	4	39	8.64e-10	45.4
mfppdb_1030435	APD01278|Viscotoxin	60.606	33	13	0	31	63	4	36	8.83e-10	45.4
mfppdb_1030435	APD01586|Pp-AMP2	51.22	41	20	0	31	71	4	44	1.59e-09	44.7
mfppdb_1030436	APD02804|Histone	80.374	107	21	0	21	127	17	123	2.92e-60	176
mfppdb_1030436	APD00489|Hipposin	65.385	52	12	1	4	55	6	51	1.31e-16	63.2
mfppdb_1030436	APD02811|Acipensin	64.706	51	12	1	4	54	6	50	5.94e-16	61.6
mfppdb_1030436	APD02813|Acipensin	83.333	24	4	0	66	89	1	24	5.78e-10	45.4
mfppdb_1030436	APD02814|SpHistin	60	35	14	0	5	39	4	38	4.7e-09	43.5
mfppdb_1030444	APD02030|cgUbiquitin	80.822	73	14	0	1	73	1	73	3.78e-39	119
mfppdb_1030479	APD02030|cgUbiquitin	95.946	74	3	0	1	74	1	74	4.73e-49	145
mfppdb_1030519	APD02804|Histone	83.178	107	18	0	31	137	17	123	2.87e-61	179
mfppdb_1030519	APD00489|Hipposin	68.085	47	14	1	20	65	5	51	1.44e-15	61.2
mfppdb_1030519	APD02811|Acipensin	69.565	46	13	1	20	64	5	50	1.65e-15	61.2
mfppdb_1030519	APD02813|Acipensin	87.5	24	3	0	76	99	1	24	2.24e-10	47.4
mfppdb_1030519	APD02814|SpHistin	62.857	35	13	0	15	49	4	38	6.96e-10	46.2
mfppdb_1030559	APD00991|Snakin-1	71.212	66	16	1	27	92	1	63	8.99e-28	90.1
mfppdb_1030559	APD02244|PaSn	56.14	57	25	0	31	87	21	77	4.98e-17	63.5
mfppdb_1030559	APD02436|MsSN-1	59.375	64	23	1	29	92	6	66	3.97e-14	55.8
mfppdb_1030559	APD00992|potato	50.877	57	28	0	31	87	8	64	6.07e-14	55.5
mfppdb_1030559	APD02707|Tomato	50.877	57	28	0	31	87	8	64	7.62e-14	55.1
mfppdb_1030577	APD02808|Histone	69.643	112	34	0	41	152	14	125	1.64e-55	164
mfppdb_1030581	APD02804|Histone	66.99	103	32	2	31	132	17	118	2.02e-41	128
mfppdb_1030581	APD02814|SpHistin	73.529	34	8	1	16	49	6	38	3e-10	46.6
mfppdb_1030581	APD00489|Hipposin	58.333	48	18	2	18	65	5	50	9.04e-10	45.4
mfppdb_1030581	APD02811|Acipensin	66.667	36	11	1	30	65	16	50	1.35e-09	45.1
mfppdb_1030581	APD00308|Buforin	80	20	4	0	30	49	1	20	2.27e-07	38.9
mfppdb_1030614	APD02809|Histone	96.296	135	5	0	1	135	1	135	7.87e-95	264
mfppdb_1030614	APD02791|VK10	100	22	0	0	2	23	1	22	3.26e-09	43.5
mfppdb_1030712	APD02853|OsDEF8	74.468	47	12	0	32	78	1	47	2.11e-24	80.9
mfppdb_1030712	APD01683|SD2	65.517	58	20	0	21	78	1	58	8.36e-24	79.3
mfppdb_1030712	APD01330|Vv-AMP1	76.596	47	11	0	32	78	1	47	2.16e-23	78.2
mfppdb_1030712	APD00717|PPT	76.596	47	11	0	32	78	1	47	3e-23	77.8
mfppdb_1030712	APD02736|AtPDF2.3	72.34	47	13	0	32	78	1	47	7.06e-22	74.3
mfppdb_1030787	APD02804|Histone	64.486	107	36	2	32	137	17	122	4.15e-42	130
mfppdb_1030787	APD00489|Hipposin	66.667	36	11	1	31	66	16	50	2.32e-10	47
mfppdb_1030787	APD02811|Acipensin	66.667	36	11	1	31	66	16	50	3.55e-10	46.6
mfppdb_1030787	APD02814|SpHistin	78.788	33	5	2	20	50	6	38	1.22e-09	45.1
mfppdb_1030787	APD00308|Buforin	76.19	21	5	0	31	51	1	21	1.93e-07	38.9
mfppdb_1030807	APD02804|Histone	81.308	107	20	0	31	137	17	123	4.48e-60	176
mfppdb_1030807	APD00489|Hipposin	65.957	47	15	1	20	65	5	51	4.47e-15	60.1
mfppdb_1030807	APD02811|Acipensin	67.391	46	14	1	20	64	5	50	5.41e-15	59.7
mfppdb_1030807	APD02813|Acipensin	87.5	24	3	0	76	99	1	24	2.52e-10	47
mfppdb_1030807	APD02814|SpHistin	62.857	35	13	0	15	49	4	38	7.81e-10	45.8
mfppdb_1030855	APD02808|Histone	64.885	131	38	1	22	152	3	125	3.21e-56	166
mfppdb_1030859	APD02676|Osm-pepA	53.846	26	12	0	49	74	1	26	3.43e-05	33.5
mfppdb_1030880	APD02033|LTP110	68.478	92	29	0	24	115	1	92	3.13e-38	118
mfppdb_1030880	APD02051|EcLTP	60	30	12	0	23	52	1	30	1.28e-07	38.9
mfppdb_1030905	APD02804|Histone	72.897	107	29	0	19	125	17	123	2.59e-55	163
mfppdb_1030905	APD02811|Acipensin	60	50	17	1	6	52	1	50	1.76e-14	57.8
mfppdb_1030905	APD00489|Hipposin	58.824	51	18	1	6	53	1	51	1.8e-14	57.8
mfppdb_1030905	APD02813|Acipensin	83.333	24	4	0	64	87	1	24	2.66e-10	46.6
mfppdb_1030905	APD00307|Buforin	53.846	39	15	1	6	41	1	39	3.53e-07	38.5
mfppdb_1030939	APD00991|Snakin-1	71.212	66	16	1	28	93	1	63	4.95e-28	90.9
mfppdb_1030939	APD02244|PaSn	54.386	57	26	0	32	88	21	77	1.01e-16	62.8
mfppdb_1030939	APD02436|MsSN-1	59.375	64	23	1	30	93	6	66	1.77e-14	56.6
mfppdb_1030949	APD02707|Tomato	62.295	61	23	0	32	92	6	66	1.12e-22	77.4
mfppdb_1030949	APD00992|potato	62.295	61	23	0	32	92	6	66	1.71e-22	77
mfppdb_1030949	APD02244|PaSn	60.317	63	25	0	30	92	17	79	2.86e-22	76.6
mfppdb_1030992	APD01245|Cy-AMP3	50.562	89	43	1	33	121	1	88	1.29e-25	87
mfppdb_1031053	APD02030|cgUbiquitin	95.946	74	3	0	1	74	1	74	7.96e-49	146
mfppdb_1031135	APD02804|Histone	79.808	104	21	0	27	130	17	120	1.11e-57	170
mfppdb_1031135	APD02811|Acipensin	63.043	46	17	0	15	60	5	50	1.64e-14	58.2
mfppdb_1031135	APD00489|Hipposin	61.702	47	18	0	15	61	5	51	1.72e-14	58.2
mfppdb_1031135	APD02813|Acipensin	83.333	24	4	0	72	95	1	24	2e-09	44.7
mfppdb_1031135	APD02814|SpHistin	71.429	28	8	0	18	45	11	38	6.04e-08	40.8
mfppdb_1031163	APD01245|Cy-AMP3	53.933	89	40	1	26	114	1	88	9.52e-31	99.8
mfppdb_1031163	APD02033|LTP110	54.348	92	42	0	27	118	1	92	9.28e-29	94.7
mfppdb_1031163	APD02051|EcLTP	86.667	30	4	0	26	55	1	30	2.61e-13	53.9
mfppdb_1031163	APD01678|Cc-LTP1	52.381	21	10	0	27	47	1	21	0.001	28.5
mfppdb_1031164	APD02809|Histone	54.545	132	49	2	37	168	11	131	6.98e-41	129
mfppdb_1031211	APD02808|Histone	66.129	124	35	1	23	139	2	125	1.27e-56	167
mfppdb_1031217	APD02676|Osm-pepA	52	25	12	0	48	72	2	26	0.000112	32
mfppdb_1031292	APD02030|cgUbiquitin	95.946	74	3	0	1	74	1	74	3.24e-48	144
mfppdb_1031292	APD02030|cgUbiquitin	94.595	74	4	0	77	150	1	74	1.05e-47	143
mfppdb_1031295	APD02804|Histone	80.769	104	20	0	28	131	17	120	3.25e-58	172
mfppdb_1031295	APD00489|Hipposin	58.333	48	20	0	15	62	4	51	2.19e-14	58.2
mfppdb_1031295	APD02811|Acipensin	57.447	47	20	0	15	61	4	50	8.59e-14	56.6
mfppdb_1031295	APD02814|SpHistin	65.714	35	12	0	12	46	4	38	2.1e-09	44.7
mfppdb_1031295	APD02813|Acipensin	83.333	24	4	0	73	96	1	24	2.17e-09	44.7
mfppdb_1031500	APD02809|Histone	97.059	136	4	0	1	136	1	136	6.85e-96	266
mfppdb_1031500	APD02791|VK10	100	22	0	0	2	23	1	22	3.26e-09	43.5
mfppdb_1031536	APD02030|cgUbiquitin	62.069	29	11	0	96	124	29	57	5.8e-07	38.5
mfppdb_1031549	APD02023|Sd1	71.429	49	14	0	33	81	1	49	1.06e-23	79
mfppdb_1031549	APD02852|OsDEF7	73.469	49	13	0	33	81	1	49	7.47e-23	77
mfppdb_1031549	APD02024|Sd3	59.184	49	20	0	33	81	3	51	2.18e-18	65.9
mfppdb_1031549	APD01553|PsDef1	53.061	49	23	0	33	81	1	49	4.44e-15	57.4
mfppdb_1031549	APD01683|SD2	52.941	51	22	1	31	81	10	58	5.53e-14	54.7
mfppdb_1031681	APD02809|Histone	91.111	135	12	0	1	135	1	135	3.49e-88	247
mfppdb_1031681	APD02791|VK10	90.909	22	2	0	2	23	1	22	2.16e-07	38.9
mfppdb_1031700	APD02030|cgUbiquitin	94.595	74	4	0	1	74	1	74	3.05e-48	144
mfppdb_1031803	APD02809|Histone	82.963	135	22	1	9	142	1	135	1.63e-79	225
mfppdb_1031803	APD02791|VK10	90.476	21	2	0	10	30	1	21	3.98e-07	38.1
mfppdb_1031830	APD02453|Scolopendin	53.125	32	14	1	43	73	2	33	0.000187	32
mfppdb_1031883	APD02809|Histone	96.296	135	5	0	1	135	1	135	7.9e-95	264
mfppdb_1031883	APD02791|VK10	100	22	0	0	2	23	1	22	3.29e-09	43.5
mfppdb_1031920	APD02030|cgUbiquitin	95.946	74	3	0	1	74	1	74	1.57e-49	144
mfppdb_1032122	APD02808|Histone	60.185	108	43	0	17	124	17	124	1.19e-44	136
mfppdb_1032142	APD01245|Cy-AMP3	55.435	92	39	2	29	120	1	90	4.33e-28	93.2
mfppdb_1032203	APD02808|Histone	74.257	101	26	0	50	150	25	125	1.07e-55	165
mfppdb_1032275	APD02030|cgUbiquitin	95.946	74	3	0	1	74	1	74	9.8e-49	146
mfppdb_1032454	APD02808|Histone	64.885	131	35	2	9	137	4	125	3.12e-56	166
mfppdb_1032568	APD02030|cgUbiquitin	95.946	74	3	0	77	150	1	74	2.63e-48	145
mfppdb_1032568	APD02030|cgUbiquitin	94.595	74	4	0	1	74	1	74	2.15e-47	142
mfppdb_103258	APD02808|Histone	68.8	125	36	2	1	122	1	125	2.16e-57	168
mfppdb_1032640	APD01528|SIalpha1	76.596	47	11	0	31	77	1	47	6.24e-24	79.3
mfppdb_1032665	APD01528|SIalpha1	74.468	47	12	0	30	76	1	47	4.28e-23	77.4
mfppdb_1032711	APD00721|gamma1-hordothionin	74.468	47	12	0	31	77	1	47	2.23e-23	78.2
mfppdb_1032711	APD00921|SIalpha2	74.468	47	12	0	31	77	1	47	3.53e-23	77.4
mfppdb_1032711	APD00719|gamma2-purothionin	61.702	47	18	0	31	77	1	47	4.97e-18	64.7
mfppdb_1032711	APD02736|AtPDF2.3	53.191	47	22	0	31	77	1	47	5.88e-15	56.6
mfppdb_1032727	APD00721|gamma1-hordothionin	74.468	47	12	0	31	77	1	47	2.63e-23	77.8
mfppdb_1032727	APD00921|SIalpha2	70.213	47	14	0	31	77	1	47	4.08e-22	74.7
mfppdb_1032727	APD00719|gamma2-purothionin	59.574	47	19	0	31	77	1	47	1.39e-17	63.5
mfppdb_1032727	APD02736|AtPDF2.3	53.191	47	22	0	31	77	1	47	1.11e-14	56.2
mfppdb_1032764	APD02809|Histone	96.324	136	5	0	1	136	1	136	1.38e-95	265
mfppdb_1032764	APD02791|VK10	100	22	0	0	2	23	1	22	3.55e-09	43.5
mfppdb_103282	APD02804|Histone	77.358	106	24	0	27	132	17	122	8e-58	170
mfppdb_103282	APD00489|Hipposin	60	45	18	0	17	61	7	51	7.24e-14	56.6
mfppdb_103282	APD02811|Acipensin	59.091	44	18	0	17	60	7	50	2.81e-13	55.1
mfppdb_103282	APD02813|Acipensin	83.333	24	4	0	72	95	1	24	1.79e-09	44.7
mfppdb_103282	APD02814|SpHistin	67.857	28	9	0	18	45	11	38	8.97e-08	40.4
mfppdb_1032875	APD02024|Sd3	71.429	49	14	0	34	82	3	51	5.97e-25	82.4
mfppdb_1032875	APD02852|OsDEF7	63.265	49	18	0	34	82	1	49	9.05e-22	74.3
mfppdb_1032875	APD02023|Sd1	61.224	49	19	0	34	82	1	49	3.15e-20	70.5
mfppdb_1032875	APD02853|OsDEF8	59.184	49	18	1	34	82	1	47	2.69e-15	57.8
mfppdb_1032898	APD00992|potato	62.295	61	22	1	53	113	7	66	1.16e-19	70.5
mfppdb_1032898	APD02707|Tomato	62.295	61	22	1	53	113	7	66	2.1e-19	70.1
mfppdb_1032898	APD02244|PaSn	55.738	61	26	1	53	113	20	79	1.95e-18	67.8
mfppdb_1032949	APD02852|OsDEF7	51.02	49	22	1	30	76	1	49	5.37e-13	52
mfppdb_1033000	APD02852|OsDEF7	67.347	49	16	0	35	83	1	49	1.16e-20	71.6
mfppdb_1033000	APD02023|Sd1	67.347	49	16	0	35	83	1	49	3.35e-20	70.5
mfppdb_1033000	APD02024|Sd3	59.184	49	20	0	35	83	3	51	9.14e-18	64.3
mfppdb_1033000	APD01683|SD2	53.333	60	26	1	24	83	1	58	3.08e-17	63.2
mfppdb_1033000	APD01330|Vv-AMP1	65.306	49	15	1	35	83	1	47	2.9e-16	60.5
mfppdb_1033178	APD02804|Histone	66.99	103	32	2	30	131	17	118	2.76e-41	128
mfppdb_1033178	APD00489|Hipposin	66.667	36	11	1	29	64	16	50	3.08e-10	46.6
mfppdb_1033178	APD02811|Acipensin	66.667	36	11	1	29	64	16	50	4.67e-10	46.2
mfppdb_1033178	APD02814|SpHistin	74.074	27	7	0	22	48	12	38	4.56e-09	43.5
mfppdb_1033178	APD00308|Buforin	76.19	21	5	0	29	49	1	21	2.16e-07	38.9
mfppdb_1033179	APD02030|cgUbiquitin	93.243	74	5	0	1	74	1	74	1.29e-48	145
mfppdb_1033194	APD02436|MsSN-1	52.542	59	28	0	60	118	8	66	1.11e-11	50.4
mfppdb_1033212	APD02033|LTP110	69.565	92	28	0	26	117	1	92	8.68e-39	120
mfppdb_1033212	APD02051|EcLTP	63.333	30	11	0	25	54	1	30	5.9e-08	40
mfppdb_1033266	APD02033|LTP110	57.143	91	39	0	29	119	1	91	5.14e-32	102
mfppdb_1033266	APD01245|Cy-AMP3	53.933	89	40	1	28	116	1	88	1.65e-28	94
mfppdb_1033266	APD02051|EcLTP	56.667	30	13	0	28	57	1	30	6.25e-07	37.4
mfppdb_1033266	APD01678|Cc-LTP1	61.905	21	8	0	29	49	1	21	0.000203	30.4
mfppdb_1033302	APD02453|Scolopendin	51.613	31	15	0	4	34	10	40	4.88e-06	36.2
mfppdb_1033318	APD00721|gamma1-hordothionin	74.468	47	12	0	27	73	1	47	3.56e-23	77.4
mfppdb_1033318	APD00921|SIalpha2	70.213	47	14	0	27	73	1	47	6.8e-22	74.3
mfppdb_1033318	APD00719|gamma2-purothionin	59.574	47	19	0	27	73	1	47	2.84e-17	62.4
mfppdb_1033318	APD02736|AtPDF2.3	55.319	47	21	0	27	73	1	47	2.96e-15	57.4
mfppdb_1033318	APD01683|SD2	51.02	49	24	0	25	73	10	58	6.74e-14	54.3
mfppdb_1033343	APD01528|SIalpha1	70.213	47	14	0	30	76	1	47	4.1e-21	72.4
mfppdb_1033349	APD01528|SIalpha1	76.596	47	11	0	30	76	1	47	2.91e-23	77.8
mfppdb_1033465	APD00921|SIalpha2	76.596	47	11	0	29	75	1	47	5.22e-24	79.7
mfppdb_1033465	APD00721|gamma1-hordothionin	74.468	47	12	0	29	75	1	47	2.25e-22	75.5
mfppdb_1033465	APD00719|gamma2-purothionin	68.085	47	15	0	29	75	1	47	1.42e-18	65.9
mfppdb_1033465	APD02736|AtPDF2.3	59.574	47	19	0	29	75	1	47	6.74e-16	58.9
mfppdb_1033465	APD01683|SD2	55.102	49	22	0	27	75	10	58	7.71e-15	56.6
mfppdb_1033490	APD01528|SIalpha1	76.596	47	11	0	31	77	1	47	4.64e-24	79.7
mfppdb_1033557	APD02030|cgUbiquitin	95.946	74	3	0	77	150	1	74	3.78e-48	144
mfppdb_1033557	APD02030|cgUbiquitin	94.595	74	4	0	1	74	1	74	2.2e-47	142
mfppdb_1033671	APD02030|cgUbiquitin	91.892	74	6	0	1	74	1	74	2.67e-46	139
mfppdb_1033742	APD02030|cgUbiquitin	90.541	74	7	0	1	74	1	74	2.88e-46	138
mfppdb_1033895	APD02033|LTP110	69.565	92	28	0	26	117	1	92	1.47e-38	119
mfppdb_1033895	APD02051|EcLTP	63.333	30	11	0	25	54	1	30	6.43e-08	39.7
mfppdb_1033935	APD02033|LTP110	57.143	91	39	0	28	118	1	91	5.47e-32	102
mfppdb_1033935	APD01245|Cy-AMP3	53.933	89	40	1	27	115	1	88	1.71e-28	94
mfppdb_1033935	APD02051|EcLTP	56.667	30	13	0	27	56	1	30	5.93e-07	37.4
mfppdb_1033935	APD01678|Cc-LTP1	61.905	21	8	0	28	48	1	21	0.000233	30.4
mfppdb_1033947	APD01245|Cy-AMP3	52.809	89	41	1	26	114	1	88	4.45e-30	97.8
mfppdb_1033947	APD02033|LTP110	55.435	92	41	0	27	118	1	92	6.54e-29	95.1
mfppdb_1033947	APD02051|EcLTP	83.333	30	5	0	26	55	1	30	3.65e-13	53.5
mfppdb_1033947	APD01678|Cc-LTP1	57.143	21	9	0	27	47	1	21	0.001	28.9
mfppdb_1034014	APD02804|Histone	66.99	103	32	2	30	131	17	118	2.34e-41	128
mfppdb_1034014	APD00489|Hipposin	66.667	36	11	1	29	64	16	50	2.89e-10	47
mfppdb_1034014	APD02811|Acipensin	66.667	36	11	1	29	64	16	50	4.52e-10	46.2
mfppdb_1034014	APD02814|SpHistin	68.966	29	9	0	20	48	10	38	3.05e-09	43.9
mfppdb_1034014	APD00307|Buforin	76.19	21	5	0	29	49	16	36	2.08e-07	38.9
mfppdb_1034048	APD02030|cgUbiquitin	95.946	74	3	0	1	74	1	74	9.07e-49	145
mfppdb_1034201	APD02030|cgUbiquitin	95.946	74	3	0	1	74	1	74	3.62e-48	144
mfppdb_1034201	APD02030|cgUbiquitin	62.5	72	27	0	79	150	3	74	9.05e-29	95.5
mfppdb_1034295	APD02808|Histone	73.529	102	25	1	51	152	26	125	3.06e-55	164
mfppdb_1034313	APD02030|cgUbiquitin	61.111	72	28	0	51	122	3	74	1.98e-27	90.9
mfppdb_1034313	APD02030|cgUbiquitin	86.667	45	6	0	2	46	30	74	6.43e-24	82
mfppdb_1034343	APD00991|Snakin-1	50.847	59	29	0	52	110	5	63	6.93e-16	60.8
mfppdb_1034343	APD02436|MsSN-1	57.627	59	25	0	52	110	8	66	6.25e-14	55.8
mfppdb_1034356	APD02030|cgUbiquitin	58.824	68	27	1	1	68	1	67	1e-22	79.7
mfppdb_1034402	APD02804|Histone	81.308	107	20	0	31	137	17	123	3.46e-60	177
mfppdb_1034402	APD00489|Hipposin	68.085	47	14	1	20	65	5	51	2.06e-15	60.8
mfppdb_1034402	APD02811|Acipensin	69.565	46	13	1	20	64	5	50	2.47e-15	60.5
mfppdb_1034402	APD02813|Acipensin	87.5	24	3	0	76	99	1	24	2.42e-10	47
mfppdb_1034402	APD02814|SpHistin	60.606	33	13	0	17	49	6	38	5.38e-09	43.9
mfppdb_1034424	APD02436|MsSN-1	52.542	59	28	0	49	107	8	66	2.85e-11	48.9
mfppdb_1034447	APD02030|cgUbiquitin	90.541	74	7	0	1	74	1	74	1.55e-44	134
mfppdb_1034531	APD02804|Histone	81.308	107	20	0	31	137	17	123	4.12e-59	174
mfppdb_1034531	APD00489|Hipposin	68.085	47	14	1	20	65	5	51	5.28e-15	59.7
mfppdb_1034531	APD02811|Acipensin	67.391	46	14	1	20	64	5	50	2.17e-14	58.2
mfppdb_1034531	APD02813|Acipensin	87.5	24	3	0	76	99	1	24	2.32e-10	47
mfppdb_1034531	APD02814|SpHistin	60.606	33	13	0	17	49	6	38	4.25e-09	43.9
mfppdb_1034695	APD02853|OsDEF8	76.596	47	11	0	32	78	1	47	7.53e-25	82
mfppdb_1034695	APD01683|SD2	68.421	57	18	0	22	78	2	58	3.4e-24	80.5
mfppdb_1034695	APD01330|Vv-AMP1	78.723	47	10	0	32	78	1	47	6.18e-24	79.7
mfppdb_1034695	APD00717|PPT	76.596	47	11	0	32	78	1	47	4.31e-23	77.4
mfppdb_1034695	APD02736|AtPDF2.3	74.468	47	12	0	32	78	1	47	3.1e-22	75.1
mfppdb_1034748	APD00991|Snakin-1	71.212	66	16	1	28	93	1	63	6.43e-28	90.5
mfppdb_1034748	APD02244|PaSn	56.14	57	25	0	32	88	21	77	2.8e-17	64.3
mfppdb_1034748	APD02436|MsSN-1	59.375	64	23	1	30	93	6	66	3.3e-14	55.8
mfppdb_1034748	APD00992|potato	50.877	57	28	0	32	88	8	64	3.52e-14	55.8
mfppdb_1034748	APD02707|Tomato	50.877	57	28	0	32	88	8	64	4.94e-14	55.5
mfppdb_1035112	APD02030|cgUbiquitin	94.595	74	4	0	1	74	1	74	1.41e-47	142
mfppdb_1035144	APD02436|MsSN-1	52.542	59	28	0	46	104	8	66	1.75e-11	49.3
mfppdb_1035172	APD02804|Histone	80.374	107	21	0	31	137	17	123	1.64e-59	175
mfppdb_1035172	APD00489|Hipposin	68.085	47	14	1	20	65	5	51	2.08e-15	60.8
mfppdb_1035172	APD02811|Acipensin	69.565	46	13	1	20	64	5	50	2.34e-15	60.5
mfppdb_1035172	APD02813|Acipensin	87.5	24	3	0	76	99	1	24	2.23e-10	47
mfppdb_1035172	APD02814|SpHistin	60.606	33	13	0	17	49	6	38	5.27e-09	43.9
mfppdb_1035173	APD00991|Snakin-1	50.847	59	29	0	54	112	5	63	7.47e-16	60.8
mfppdb_1035173	APD02436|MsSN-1	57.627	59	25	0	54	112	8	66	7.65e-14	55.8
mfppdb_1035178	APD02030|cgUbiquitin	94.595	74	4	0	1	74	1	74	1.09e-47	143
mfppdb_1035178	APD02030|cgUbiquitin	62.5	72	27	0	79	150	3	74	8.95e-29	95.5
mfppdb_1035282	APD02030|cgUbiquitin	90.541	74	7	0	1	74	1	74	3.57e-47	141
mfppdb_1035295	APD02030|cgUbiquitin	56.14	57	25	0	2	58	3	59	1.76e-20	71.6
mfppdb_103530	APD02808|Histone	67.717	127	33	3	26	150	5	125	1.17e-56	167
mfppdb_1035349	APD02030|cgUbiquitin	57.627	59	24	1	54	112	1	58	5.79e-18	66.6
mfppdb_1035393	APD02804|Histone	81.308	107	20	0	31	137	17	123	2.33e-59	174
mfppdb_1035393	APD00489|Hipposin	68.085	47	14	1	20	65	5	51	6.41e-15	59.7
mfppdb_1035393	APD02811|Acipensin	67.391	46	14	1	20	64	5	50	3.02e-14	57.8
mfppdb_1035393	APD02813|Acipensin	87.5	24	3	0	76	99	1	24	2.27e-10	47
mfppdb_1035393	APD02814|SpHistin	60.606	33	13	0	17	49	6	38	5.11e-09	43.9
mfppdb_1035417	APD02030|cgUbiquitin	91.892	74	6	0	1	74	1	74	3.89e-46	139
mfppdb_1035434	APD02030|cgUbiquitin	93.243	74	5	0	1	74	1	74	6.54e-47	140
mfppdb_1035516	APD02808|Histone	62.595	131	41	1	47	177	3	125	1.49e-54	163
mfppdb_1035557	APD02041|Beta-purothionin	62.5	24	9	0	3	26	22	45	6.34e-08	39.3
mfppdb_1035557	APD00236|Pyrularia	57.692	26	11	0	1	26	22	47	2.26e-07	38.1
mfppdb_1035557	APD01278|Viscotoxin	54.167	24	11	0	3	26	23	46	1.38e-06	35.8
mfppdb_1035557	APD01277|Viscotoxin	54.167	24	11	0	3	26	23	46	7.7e-06	33.9
mfppdb_1035575	APD02676|Osm-pepA	56	25	11	0	54	78	2	26	0.000121	32
mfppdb_1035576	APD02804|Histone	80.769	104	20	0	27	130	17	120	1.43e-58	172
mfppdb_1035576	APD02811|Acipensin	65.217	46	16	0	15	60	5	50	3.44e-15	60.1
mfppdb_1035576	APD00489|Hipposin	63.83	47	17	0	15	61	5	51	3.48e-15	60.1
mfppdb_1035576	APD02813|Acipensin	83.333	24	4	0	72	95	1	24	1.94e-09	44.7
mfppdb_1035576	APD02814|SpHistin	71.429	28	8	0	18	45	11	38	5.91e-08	40.8
mfppdb_1035581	APD02804|Histone	73.832	107	28	0	19	125	17	123	6.38e-56	165
mfppdb_1035581	APD00489|Hipposin	62.745	51	16	1	6	53	1	51	2.06e-15	60.1
mfppdb_1035581	APD02811|Acipensin	64	50	15	1	6	52	1	50	2.12e-15	60.1
mfppdb_1035581	APD02813|Acipensin	83.333	24	4	0	64	87	1	24	2.99e-10	46.2
mfppdb_1035581	APD00307|Buforin	56.41	39	14	1	6	41	1	39	1.2e-07	39.7
mfppdb_1035590	APD02809|Histone	96.324	136	5	0	1	136	1	136	3.92e-95	265
mfppdb_1035590	APD02791|VK10	100	22	0	0	2	23	1	22	3.06e-09	43.5
mfppdb_1035676	APD02808|Histone	64.885	131	38	1	22	152	3	125	1.63e-56	167
mfppdb_1035679	APD02808|Histone	66.129	124	35	1	23	139	2	125	1.62e-56	167
mfppdb_1035703	APD02707|Tomato	62.295	61	23	0	32	92	6	66	4e-23	78.6
mfppdb_1035703	APD02244|PaSn	61.905	63	24	0	30	92	17	79	5.09e-23	78.6
mfppdb_1035703	APD00992|potato	62.295	61	23	0	32	92	6	66	6.26e-23	78.2
mfppdb_1035747	APD01245|Cy-AMP3	52.809	89	41	1	26	114	1	88	3.69e-30	98.2
mfppdb_1035747	APD02033|LTP110	55.435	92	41	0	27	118	1	92	5.62e-29	95.1
mfppdb_1035747	APD02051|EcLTP	86.667	30	4	0	26	55	1	30	2.85e-13	53.5
mfppdb_1035747	APD01678|Cc-LTP1	52.381	21	10	0	27	47	1	21	0.001	28.5
mfppdb_1035848	APD02676|Osm-pepA	53.846	26	12	0	49	74	1	26	6.77e-05	32.7
mfppdb_103590	APD02808|Histone	67.717	127	33	3	21	145	5	125	8.87e-57	167
mfppdb_1035904	APD02033|LTP110	68	75	24	0	1	75	18	92	1.59e-27	89.7
mfppdb_1035939	APD02804|Histone	80.769	104	20	0	28	131	17	120	3.48e-58	171
mfppdb_1035939	APD00489|Hipposin	58.333	48	20	0	15	62	4	51	2.1e-14	58.2
mfppdb_1035939	APD02811|Acipensin	57.447	47	20	0	15	61	4	50	8.78e-14	56.6
mfppdb_1035939	APD02814|SpHistin	65.714	35	12	0	12	46	4	38	2.06e-09	44.7
mfppdb_1035939	APD02813|Acipensin	83.333	24	4	0	73	96	1	24	2.21e-09	44.7
mfppdb_1035966	APD01245|Cy-AMP3	51.685	89	42	1	28	116	1	88	2.52e-26	88.6
mfppdb_1035980	APD02809|Histone	56.154	130	48	3	37	166	11	131	4.62e-40	126
mfppdb_1036244	APD02810|Histone	99.029	103	1	0	1	103	1	103	6.8e-70	198
mfppdb_1036244	APD02807|Histone	97.087	103	3	0	1	103	1	103	2.51e-69	196
mfppdb_1036244	APD02806|H4-(86-100)	93.333	15	1	0	87	101	1	15	7.5e-05	31.6
mfppdb_1036244	APD02805|HNr	86.667	15	2	0	87	101	1	15	0.00034	29.6
mfppdb_1036259	APD01245|Cy-AMP3	55.435	92	39	2	29	120	1	90	3.67e-28	93.2
mfppdb_1036465	APD02808|Histone	74.257	101	26	0	50	150	25	125	1.12e-55	165
mfppdb_1036471	APD02030|cgUbiquitin	95.946	74	3	0	1	74	1	74	1.13e-48	145
mfppdb_1036581	APD01683|SD2	53.061	49	22	1	29	77	11	58	2.48e-16	60.5
mfppdb_1036581	APD01330|Vv-AMP1	52.083	48	22	1	30	77	1	47	4.06e-16	59.7
mfppdb_1036626	APD00915|Ee-CBP	56.25	32	12	1	35	64	8	39	3.66e-07	37.4
mfppdb_1036626	APD00270|Pn-AMP1	54.054	37	13	1	32	64	1	37	7.23e-07	36.6
mfppdb_1036626	APD01052|Pn-AMP2	54.054	37	13	1	32	64	1	37	8.53e-07	36.2
mfppdb_1036626	APD01587|Fa-AMP1	55.556	36	12	1	33	64	2	37	4.65e-06	34.3
mfppdb_1036626	APD01588|Fa-AMP2	55.556	36	12	1	33	64	2	37	4.75e-06	34.3
mfppdb_103678	APD02030|cgUbiquitin	95.946	74	3	0	1	74	1	74	8.38e-49	146
mfppdb_1036788	APD00992|potato	62.295	61	22	1	53	113	7	66	1.27e-19	70.5
mfppdb_1036788	APD02707|Tomato	62.295	61	22	1	53	113	7	66	2.3e-19	69.7
mfppdb_1036788	APD02244|PaSn	55.738	61	26	1	53	113	20	79	2.12e-18	67.8
mfppdb_1036814	APD02024|Sd3	71.429	49	14	0	34	82	3	51	5.41e-25	82.4
mfppdb_1036814	APD02852|OsDEF7	63.265	49	18	0	34	82	1	49	9.35e-22	74.3
mfppdb_1036814	APD02023|Sd1	61.224	49	19	0	34	82	1	49	3.3e-20	70.5
mfppdb_1036814	APD02853|OsDEF8	59.184	49	18	1	34	82	1	47	3.04e-15	57.8
mfppdb_1036827	APD02809|Histone	94.118	136	8	0	1	136	1	136	1.22e-93	261
mfppdb_1036827	APD02791|VK10	100	21	0	0	3	23	2	22	1.17e-08	42
mfppdb_1036865	APD02030|cgUbiquitin	95.946	74	3	0	1	74	1	74	3e-48	144
mfppdb_1036865	APD02030|cgUbiquitin	95.946	74	3	0	77	150	1	74	3e-48	144
mfppdb_1036868	APD02852|OsDEF7	69.388	49	15	0	33	81	1	49	1.82e-21	73.6
mfppdb_1036868	APD02023|Sd1	65.306	49	17	0	33	81	1	49	1.11e-19	68.9
mfppdb_1036868	APD02024|Sd3	57.143	49	21	0	33	81	3	51	3.33e-17	62.8
mfppdb_1036868	APD01683|SD2	53.333	60	26	1	22	81	1	58	5.04e-17	62.4
mfppdb_1036868	APD01330|Vv-AMP1	63.265	49	16	1	33	81	1	47	1.08e-15	58.9
mfppdb_1036988	APD02030|cgUbiquitin	93.243	74	5	0	1	74	1	74	4.29e-47	141
mfppdb_1036990	APD02030|cgUbiquitin	91.892	74	6	0	1	74	1	74	4.07e-47	141
mfppdb_1037101	APD02030|cgUbiquitin	60.294	68	20	1	68	128	2	69	1.15e-21	76.6
mfppdb_1037185	APD02804|Histone	75.962	104	25	0	15	118	17	120	2.42e-56	166
mfppdb_1037185	APD00489|Hipposin	68.75	48	14	1	3	49	4	51	3.2e-17	65.1
mfppdb_1037185	APD02811|Acipensin	70.213	47	13	1	3	48	4	50	4.27e-17	64.7
mfppdb_1037185	APD00307|Buforin	63.889	36	12	1	3	37	4	39	1.21e-09	45.1
mfppdb_1037185	APD02814|SpHistin	63.158	38	9	1	1	33	1	38	2.26e-08	42
mfppdb_1037197	APD02808|Histone	65.625	128	40	2	9	136	2	125	1.59e-56	166
mfppdb_1037203	APD01284|Viscotoxin	76.087	46	11	0	29	74	1	46	1.47e-19	70.5
mfppdb_1037203	APD01281|Viscotoxin	73.913	46	12	0	29	74	1	46	5.05e-19	69.3
mfppdb_1037203	APD01278|Viscotoxin	73.913	46	12	0	29	74	1	46	9.37e-19	68.6
mfppdb_1037203	APD01280|Viscotoxin	73.913	46	12	0	29	74	1	46	1.4e-18	68.2
mfppdb_1037203	APD00236|Pyrularia	68.085	47	14	1	29	74	1	47	2.71e-18	67.4
mfppdb_1037229	APD02804|Histone	69.159	107	33	0	29	135	17	123	1.42e-50	152
mfppdb_1037229	APD00489|Hipposin	60.976	41	16	0	23	63	11	51	2.47e-12	52.8
mfppdb_1037229	APD02811|Acipensin	62.5	40	15	0	23	62	11	50	2.55e-12	52.8
mfppdb_1037229	APD02813|Acipensin	79.167	24	5	0	74	97	1	24	1.51e-08	42.4
mfppdb_1037229	APD02814|SpHistin	54.286	35	16	0	13	47	4	38	1.63e-06	37
mfppdb_1037234	APD02810|Histone	100	103	0	0	1	103	1	103	1.51e-70	199
mfppdb_1037234	APD02807|Histone	98.058	103	2	0	1	103	1	103	5.58e-70	198
mfppdb_1037234	APD02806|H4-(86-100)	93.333	15	1	0	87	101	1	15	7.58e-05	31.2
mfppdb_1037234	APD02805|HNr	86.667	15	2	0	87	101	1	15	0.000312	29.6
mfppdb_1037242	APD02804|Histone	78.302	106	23	0	21	126	17	122	2.5e-58	171
mfppdb_1037242	APD00489|Hipposin	66	50	14	1	9	55	2	51	6.53e-15	58.9
mfppdb_1037242	APD02811|Acipensin	67.347	49	13	1	9	54	2	50	6.59e-15	58.9
mfppdb_1037242	APD02813|Acipensin	91.304	23	2	0	67	89	2	24	8.93e-10	45.1
mfppdb_1037242	APD02814|SpHistin	61.538	39	14	1	1	39	1	38	4.44e-09	43.5
mfppdb_1037248	APD02804|Histone	77.885	104	23	0	15	118	17	120	2.83e-58	171
mfppdb_1037248	APD00489|Hipposin	66.667	48	15	1	3	49	4	51	1.19e-15	61.2
mfppdb_1037248	APD02811|Acipensin	68.085	47	14	1	3	48	4	50	1.58e-15	60.8
mfppdb_1037248	APD02813|Acipensin	87.5	24	3	0	60	83	1	24	4.65e-10	46.2
mfppdb_1037248	APD02814|SpHistin	60.526	38	10	1	1	33	1	38	3.32e-08	41.6
mfppdb_1037259	APD01284|Viscotoxin	78.261	46	10	0	29	74	1	46	6.09e-21	74.3
mfppdb_1037259	APD01281|Viscotoxin	76.087	46	11	0	29	74	1	46	1.78e-20	73.2
mfppdb_1037259	APD01278|Viscotoxin	76.087	46	11	0	29	74	1	46	5.34e-20	71.6
mfppdb_1037259	APD01280|Viscotoxin	76.087	46	11	0	29	74	1	46	8.25e-20	71.2
mfppdb_1037259	APD01277|Viscotoxin	73.913	46	12	0	29	74	1	46	8.71e-20	71.2
mfppdb_1037271	APD01284|Viscotoxin	78.261	46	10	0	29	74	1	46	6.86e-21	73.9
mfppdb_1037271	APD01281|Viscotoxin	76.087	46	11	0	29	74	1	46	1.8e-20	73.2
mfppdb_1037271	APD01278|Viscotoxin	76.087	46	11	0	29	74	1	46	4.95e-20	72
mfppdb_1037271	APD01280|Viscotoxin	76.087	46	11	0	29	74	1	46	7.81e-20	71.2
mfppdb_1037271	APD01277|Viscotoxin	73.913	46	12	0	29	74	1	46	9.4e-20	71.2
mfppdb_1037278	APD02804|Histone	77.885	104	23	0	15	118	17	120	2.63e-58	171
mfppdb_1037278	APD00489|Hipposin	68.75	48	14	1	3	49	4	51	1.78e-16	63.2
mfppdb_1037278	APD02811|Acipensin	70.213	47	13	1	3	48	4	50	2.27e-16	62.8
mfppdb_1037278	APD02813|Acipensin	87.5	24	3	0	60	83	1	24	4.91e-10	46.2
mfppdb_1037278	APD00307|Buforin	63.889	36	12	1	3	37	4	39	5.52e-09	43.5
mfppdb_1037324	APD02804|Histone	76.923	104	24	0	15	118	17	120	1.45e-57	169
mfppdb_1037324	APD00489|Hipposin	68.75	48	14	1	3	49	4	51	2.93e-16	62.8
mfppdb_1037324	APD02811|Acipensin	70.213	47	13	1	3	48	4	50	3.52e-16	62.4
mfppdb_1037324	APD02813|Acipensin	83.333	24	4	0	60	83	1	24	1.55e-09	44.7
mfppdb_1037324	APD00307|Buforin	63.889	36	12	1	3	37	4	39	8.88e-09	42.7
mfppdb_1037326	APD02809|Histone	97.059	136	4	0	1	136	1	136	6.85e-96	266
mfppdb_1037326	APD02791|VK10	100	22	0	0	2	23	1	22	3.26e-09	43.5
mfppdb_1037335	APD01284|Viscotoxin	71.739	46	13	0	29	74	1	46	4.97e-18	66.6
mfppdb_1037335	APD01281|Viscotoxin	69.565	46	14	0	29	74	1	46	1.49e-17	65.5
mfppdb_1037335	APD01278|Viscotoxin	69.565	46	14	0	29	74	1	46	3.07e-17	64.7
mfppdb_1037335	APD00236|Pyrularia	68.085	47	14	1	29	74	1	47	4.06e-17	64.3
mfppdb_1037335	APD01280|Viscotoxin	69.565	46	14	0	29	74	1	46	5.87e-17	63.9
mfppdb_1037348	APD02804|Histone	76.636	107	25	0	31	137	17	123	5.11e-58	171
mfppdb_1037348	APD00489|Hipposin	58.333	48	20	0	18	65	4	51	9.32e-15	58.9
mfppdb_1037348	APD02811|Acipensin	59.574	47	19	0	18	64	4	50	1.15e-14	58.9
mfppdb_1037348	APD02813|Acipensin	79.167	24	5	0	76	99	1	24	7.4e-09	43.1
mfppdb_1037348	APD02814|SpHistin	57.143	35	15	0	15	49	4	38	6.5e-08	40.8
mfppdb_1037398	APD01284|Viscotoxin	71.739	46	13	0	29	74	1	46	4.56e-18	67
mfppdb_1037398	APD01281|Viscotoxin	69.565	46	14	0	29	74	1	46	1.26e-17	65.9
mfppdb_1037398	APD01278|Viscotoxin	69.565	46	14	0	29	74	1	46	2.66e-17	64.7
mfppdb_1037398	APD00236|Pyrularia	68.085	47	14	1	29	74	1	47	2.75e-17	64.7
mfppdb_1037398	APD01280|Viscotoxin	69.565	46	14	0	29	74	1	46	5.38e-17	63.9
mfppdb_1037399	APD01284|Viscotoxin	71.739	46	13	0	29	74	1	46	4.77e-18	66.6
mfppdb_1037399	APD01281|Viscotoxin	69.565	46	14	0	29	74	1	46	1.38e-17	65.5
mfppdb_1037399	APD00236|Pyrularia	68.085	47	14	1	29	74	1	47	2.8e-17	64.7
mfppdb_1037399	APD01278|Viscotoxin	69.565	46	14	0	29	74	1	46	2.92e-17	64.3
mfppdb_1037399	APD01280|Viscotoxin	69.565	46	14	0	29	74	1	46	5.54e-17	63.9
mfppdb_1037400	APD01284|Viscotoxin	71.739	46	13	0	29	74	1	46	1.22e-18	67
mfppdb_1037400	APD01281|Viscotoxin	69.565	46	14	0	29	74	1	46	3.59e-18	65.9
mfppdb_1037400	APD01278|Viscotoxin	69.565	46	14	0	29	74	1	46	6.83e-18	65.1
mfppdb_1037400	APD00236|Pyrularia	68.085	47	14	1	29	74	1	47	7.54e-18	65.1
mfppdb_1037400	APD01280|Viscotoxin	69.565	46	14	0	29	74	1	46	1.57e-17	64.3
mfppdb_1037410	APD02809|Histone	94.161	137	7	1	1	137	1	136	3.02e-92	257
mfppdb_1037410	APD02791|VK10	100	22	0	0	2	23	1	22	3.36e-09	43.5
mfppdb_1037449	APD01284|Viscotoxin	78.261	46	10	0	29	74	1	46	6.02e-21	74.3
mfppdb_1037449	APD01281|Viscotoxin	76.087	46	11	0	29	74	1	46	1.53e-20	73.2
mfppdb_1037449	APD01278|Viscotoxin	76.087	46	11	0	29	74	1	46	4.59e-20	72
mfppdb_1037449	APD01280|Viscotoxin	76.087	46	11	0	29	74	1	46	7.32e-20	71.2
mfppdb_1037449	APD01277|Viscotoxin	73.913	46	12	0	29	74	1	46	8.34e-20	71.2
mfppdb_1037485	APD02804|Histone	77.885	104	23	0	15	118	17	120	4.48e-58	171
mfppdb_1037485	APD00489|Hipposin	68.75	48	14	1	3	49	4	51	3.09e-16	62.8
mfppdb_1037485	APD02811|Acipensin	70.213	47	13	1	3	48	4	50	3.44e-16	62.4
mfppdb_1037485	APD02813|Acipensin	87.5	24	3	0	60	83	1	24	5.07e-10	45.8
mfppdb_1037485	APD00307|Buforin	63.889	36	12	1	3	37	4	39	8.79e-09	43.1
mfppdb_1037490	APD02804|Histone	77.57	107	24	0	31	137	17	123	2.22e-58	172
mfppdb_1037490	APD00489|Hipposin	60.417	48	19	0	18	65	4	51	3.55e-15	60.1
mfppdb_1037490	APD02811|Acipensin	61.702	47	18	0	18	64	4	50	4.59e-15	59.7
mfppdb_1037490	APD02813|Acipensin	79.167	24	5	0	76	99	1	24	7.48e-09	43.1
mfppdb_1037490	APD02814|SpHistin	60	35	14	0	15	49	4	38	2.74e-08	41.6
mfppdb_1037515	APD02804|Histone	77.885	104	23	0	15	118	17	120	2.01e-58	172
mfppdb_1037515	APD00489|Hipposin	66.667	48	15	1	3	49	4	51	6.36e-16	61.6
mfppdb_1037515	APD02811|Acipensin	68.085	47	14	1	3	48	4	50	8.14e-16	61.6
mfppdb_1037515	APD02813|Acipensin	83.333	24	4	0	60	83	1	24	7.66e-10	45.4
mfppdb_1037515	APD00307|Buforin	61.111	36	13	1	3	37	4	39	2.26e-08	42
mfppdb_1037517	APD02804|Histone	74.757	103	26	0	16	118	18	120	1.68e-53	160
mfppdb_1037517	APD00489|Hipposin	65.909	44	15	0	6	49	8	51	3.23e-13	55.5
mfppdb_1037517	APD02811|Acipensin	65.116	43	15	0	6	48	8	50	1.18e-12	53.9
mfppdb_1037517	APD02813|Acipensin	79.167	24	5	0	60	83	1	24	5.65e-08	40.8
mfppdb_1037517	APD02814|SpHistin	64.286	28	10	0	6	33	11	38	2.92e-06	36.6
mfppdb_1037540	APD02808|Histone	65.323	124	35	1	20	135	2	125	9.33e-57	167
mfppdb_1037542	APD02804|Histone	77.885	104	23	0	15	118	17	120	2.81e-58	171
mfppdb_1037542	APD00489|Hipposin	68.75	48	14	1	3	49	4	51	1.76e-16	63.2
mfppdb_1037542	APD02811|Acipensin	70.213	47	13	1	3	48	4	50	2.25e-16	62.8
mfppdb_1037542	APD02813|Acipensin	87.5	24	3	0	60	83	1	24	4.7e-10	46.2
mfppdb_1037542	APD00307|Buforin	63.889	36	12	1	3	37	4	39	5.23e-09	43.5
mfppdb_1037555	APD02030|cgUbiquitin	93.243	74	5	0	74	147	1	74	6.87e-47	141
mfppdb_1037555	APD02030|cgUbiquitin	85.714	70	10	0	1	70	4	73	5.47e-39	121
mfppdb_1037563	APD01284|Viscotoxin	78.261	46	10	0	29	74	1	46	6.86e-21	73.9
mfppdb_1037563	APD01281|Viscotoxin	76.087	46	11	0	29	74	1	46	1.77e-20	73.2
mfppdb_1037563	APD01278|Viscotoxin	76.087	46	11	0	29	74	1	46	5.29e-20	71.6
mfppdb_1037563	APD01280|Viscotoxin	76.087	46	11	0	29	74	1	46	7.9e-20	71.2
mfppdb_1037563	APD01277|Viscotoxin	73.913	46	12	0	29	74	1	46	9.2e-20	71.2
mfppdb_1037598	APD02030|cgUbiquitin	87.324	71	9	0	14	84	4	74	6.53e-41	123
mfppdb_1037624	APD02810|Histone	76.389	72	17	0	46	117	18	89	2.4e-36	114
mfppdb_1037624	APD02807|Histone	76.389	72	17	0	46	117	18	89	5.9e-36	113
mfppdb_1037637	APD01284|Viscotoxin	76.087	46	11	0	29	74	1	46	1.9e-19	70.5
mfppdb_1037637	APD01281|Viscotoxin	73.913	46	12	0	29	74	1	46	6.21e-19	68.9
mfppdb_1037637	APD01278|Viscotoxin	73.913	46	12	0	29	74	1	46	1.18e-18	68.2
mfppdb_1037637	APD01280|Viscotoxin	73.913	46	12	0	29	74	1	46	1.8e-18	67.8
mfppdb_1037637	APD00236|Pyrularia	68.085	47	14	1	29	74	1	47	3.79e-18	67
mfppdb_1037667	APD02808|Histone	77.273	66	15	0	1	66	60	125	2.16e-37	115
mfppdb_1037692	APD02808|Histone	65.323	124	37	1	20	137	2	125	3.98e-57	168
mfppdb_1037727	APD02804|Histone	77.57	107	24	0	31	137	17	123	1.65e-58	172
mfppdb_1037727	APD00489|Hipposin	60.417	48	19	0	18	65	4	51	3.52e-15	60.1
mfppdb_1037727	APD02811|Acipensin	61.702	47	18	0	18	64	4	50	4.59e-15	59.7
mfppdb_1037727	APD02813|Acipensin	79.167	24	5	0	76	99	1	24	7.32e-09	43.1
mfppdb_1037727	APD02814|SpHistin	60	35	14	0	15	49	4	38	2.54e-08	42
mfppdb_1037797	APD02030|cgUbiquitin	93.243	74	5	0	1	74	1	74	2.15e-47	142
mfppdb_1037797	APD02030|cgUbiquitin	62.5	72	27	0	79	150	3	74	9.87e-29	95.5
mfppdb_1037802	APD01284|Viscotoxin	76.087	46	11	0	29	74	1	46	1.86e-19	70.5
mfppdb_1037802	APD01281|Viscotoxin	73.913	46	12	0	29	74	1	46	6.41e-19	68.9
mfppdb_1037802	APD01278|Viscotoxin	73.913	46	12	0	29	74	1	46	1.13e-18	68.6
mfppdb_1037802	APD01280|Viscotoxin	73.913	46	12	0	29	74	1	46	1.7e-18	67.8
mfppdb_1037802	APD00236|Pyrularia	68.085	47	14	1	29	74	1	47	3.71e-18	67
mfppdb_1037814	APD02804|Histone	78.846	104	22	0	15	118	17	120	5.65e-59	173
mfppdb_1037814	APD00489|Hipposin	68.75	48	14	1	3	49	4	51	2.41e-16	62.8
mfppdb_1037814	APD02811|Acipensin	70.213	47	13	1	3	48	4	50	3.23e-16	62.4
mfppdb_1037814	APD02813|Acipensin	87.5	24	3	0	60	83	1	24	2.55e-10	46.6
mfppdb_1037814	APD00307|Buforin	63.889	36	12	1	3	37	4	39	7.83e-09	43.1
mfppdb_1037824	APD02436|MsSN-1	55.738	61	25	2	60	120	8	66	3.9e-08	41.2
mfppdb_1037848	APD01284|Viscotoxin	71.739	46	13	0	29	74	1	46	4.23e-18	67
mfppdb_1037848	APD01281|Viscotoxin	69.565	46	14	0	29	74	1	46	1.3e-17	65.9
mfppdb_1037848	APD00236|Pyrularia	68.085	47	14	1	29	74	1	47	2.72e-17	64.7
mfppdb_1037848	APD01278|Viscotoxin	69.565	46	14	0	29	74	1	46	2.75e-17	64.7
mfppdb_1037848	APD01280|Viscotoxin	69.565	46	14	0	29	74	1	46	5.38e-17	63.9
mfppdb_1037849	APD01284|Viscotoxin	78.261	46	10	0	29	74	1	46	6.36e-21	74.3
mfppdb_1037849	APD01281|Viscotoxin	76.087	46	11	0	29	74	1	46	1.88e-20	72.8
mfppdb_1037849	APD01278|Viscotoxin	76.087	46	11	0	29	74	1	46	5.12e-20	72
mfppdb_1037849	APD01280|Viscotoxin	76.087	46	11	0	29	74	1	46	8.16e-20	71.2
mfppdb_1037849	APD01277|Viscotoxin	73.913	46	12	0	29	74	1	46	9.2e-20	71.2
mfppdb_1037850	APD01284|Viscotoxin	78.261	46	10	0	29	74	1	46	6.22e-21	74.3
mfppdb_1037850	APD01281|Viscotoxin	76.087	46	11	0	29	74	1	46	1.8e-20	73.2
mfppdb_1037850	APD01278|Viscotoxin	76.087	46	11	0	29	74	1	46	5.29e-20	71.6
mfppdb_1037850	APD01280|Viscotoxin	76.087	46	11	0	29	74	1	46	8.52e-20	71.2
mfppdb_1037850	APD01277|Viscotoxin	73.913	46	12	0	29	74	1	46	9.3e-20	71.2
mfppdb_1037851	APD01284|Viscotoxin	78.261	46	10	0	29	74	1	46	6.5e-21	73.9
mfppdb_1037851	APD01281|Viscotoxin	76.087	46	11	0	29	74	1	46	1.78e-20	73.2
mfppdb_1037851	APD01278|Viscotoxin	76.087	46	11	0	29	74	1	46	5.12e-20	72
mfppdb_1037851	APD01280|Viscotoxin	76.087	46	11	0	29	74	1	46	7.9e-20	71.2
mfppdb_1037851	APD01277|Viscotoxin	73.913	46	12	0	29	74	1	46	8.9e-20	71.2
mfppdb_1037874	APD02810|Histone	91.86	86	7	0	18	103	18	103	4.84e-54	158
mfppdb_1037874	APD02807|Histone	89.535	86	9	0	18	103	18	103	1.75e-53	157
mfppdb_1037874	APD02806|H4-(86-100)	86.667	15	2	0	87	101	1	15	0.000102	31.2
mfppdb_1037874	APD02805|HNr	80	15	3	0	87	101	1	15	0.000432	29.3
mfppdb_1037886	APD01284|Viscotoxin	71.739	46	13	0	29	74	1	46	4.76e-18	66.6
mfppdb_1037886	APD01281|Viscotoxin	69.565	46	14	0	29	74	1	46	1.41e-17	65.5
mfppdb_1037886	APD00236|Pyrularia	68.085	47	14	1	29	74	1	47	2.78e-17	64.7
mfppdb_1037886	APD01278|Viscotoxin	69.565	46	14	0	29	74	1	46	2.87e-17	64.7
mfppdb_1037886	APD01280|Viscotoxin	69.565	46	14	0	29	74	1	46	5.56e-17	63.9
mfppdb_1037906	APD01284|Viscotoxin	80.435	46	9	0	29	74	1	46	1.21e-21	75.9
mfppdb_1037906	APD01281|Viscotoxin	78.261	46	10	0	29	74	1	46	3.65e-21	74.7
mfppdb_1037906	APD01278|Viscotoxin	78.261	46	10	0	29	74	1	46	1.03e-20	73.6
mfppdb_1037906	APD01280|Viscotoxin	78.261	46	10	0	29	74	1	46	1.64e-20	73.2
mfppdb_1037906	APD01282|Viscotoxin	73.913	46	12	0	29	74	1	46	2.52e-19	70.1
mfppdb_1037937	APD02808|Histone	74.257	101	26	0	36	136	25	125	3.34e-56	166
mfppdb_1037942	APD02804|Histone	78.846	104	22	0	15	118	17	120	7.16e-59	173
mfppdb_1037942	APD00489|Hipposin	68.75	48	14	1	3	49	4	51	2.73e-16	62.8
mfppdb_1037942	APD02811|Acipensin	70.213	47	13	1	3	48	4	50	3.39e-16	62.4
mfppdb_1037942	APD02813|Acipensin	87.5	24	3	0	60	83	1	24	2.74e-10	46.6
mfppdb_1037942	APD00307|Buforin	63.889	36	12	1	3	37	4	39	7.89e-09	43.1
mfppdb_1038008	APD02810|Histone	86.076	79	11	0	15	93	15	93	6.69e-42	127
mfppdb_1038008	APD02807|Histone	83.544	79	13	0	15	93	15	93	3.46e-41	125
mfppdb_1038031	APD02804|Histone	77.885	104	23	0	15	118	17	120	3.84e-58	171
mfppdb_1038031	APD00489|Hipposin	68.75	48	14	1	3	49	4	51	3.09e-16	62.8
mfppdb_1038031	APD02811|Acipensin	70.213	47	13	1	3	48	4	50	3.37e-16	62.4
mfppdb_1038031	APD02813|Acipensin	87.5	24	3	0	60	83	1	24	4.97e-10	45.8
mfppdb_1038031	APD00307|Buforin	63.889	36	12	1	3	37	4	39	8.69e-09	43.1
mfppdb_1038033	APD01284|Viscotoxin	78.261	46	10	0	29	74	1	46	5.17e-21	74.3
mfppdb_1038033	APD01281|Viscotoxin	76.087	46	11	0	29	74	1	46	1.21e-20	73.6
mfppdb_1038033	APD01278|Viscotoxin	76.087	46	11	0	29	74	1	46	3.46e-20	72.4
mfppdb_1038033	APD01280|Viscotoxin	76.087	46	11	0	29	74	1	46	6.57e-20	71.6
mfppdb_1038033	APD01277|Viscotoxin	71.739	46	13	0	29	74	1	46	7.63e-19	68.9
mfppdb_1038199	APD02030|cgUbiquitin	95.946	74	3	0	1	74	1	74	6.45e-49	145
mfppdb_1038238	APD02853|OsDEF8	57.447	47	20	0	29	75	1	47	5.18e-16	59.3
mfppdb_1038238	APD02332|PaDef	57.778	45	19	0	31	75	1	45	8.04e-16	58.9
mfppdb_1038238	APD01330|Vv-AMP1	55.319	47	21	0	29	75	1	47	1.34e-15	58.2
mfppdb_1038238	APD01683|SD2	51.02	49	24	0	27	75	10	58	2.1e-15	58.2
mfppdb_1038238	APD02736|AtPDF2.3	55.319	47	21	0	29	75	1	47	2.1e-15	57.8
mfppdb_1038301	APD00991|Snakin-1	52.381	63	27	3	50	111	3	63	1.27e-14	57.8
mfppdb_1038301	APD02436|MsSN-1	54.839	62	25	3	51	111	7	66	5.65e-09	43.1
mfppdb_1038397	APD02033|LTP110	68.478	92	29	0	26	117	1	92	1.22e-41	127
mfppdb_1038397	APD02051|EcLTP	70	30	9	0	25	54	1	30	1.68e-11	48.9
mfppdb_1038450	APD02804|Histone	54.472	123	34	1	20	142	18	118	6.66e-42	131
mfppdb_1038450	APD00489|Hipposin	56.25	48	21	0	6	53	4	51	1.75e-13	56.2
mfppdb_1038450	APD02811|Acipensin	57.447	47	20	0	6	52	4	50	1.76e-13	56.2
mfppdb_1038450	APD02814|SpHistin	60	35	14	0	3	37	4	38	2.77e-08	42
mfppdb_1038450	APD02813|Acipensin	81.818	22	4	0	86	107	1	22	1.13e-07	40
mfppdb_1038450	APD02813|Acipensin	79.167	24	5	0	64	87	1	24	2.07e-07	39.3
mfppdb_1038626	APD01683|SD2	57.447	47	20	0	30	76	12	58	1.7e-17	63.5
mfppdb_1038626	APD02853|OsDEF8	59.574	47	19	0	30	76	1	47	1.94e-17	63.2
mfppdb_1038626	APD02736|AtPDF2.3	57.447	47	20	0	30	76	1	47	3.67e-17	62.4
mfppdb_1038626	APD01330|Vv-AMP1	57.447	47	20	0	30	76	1	47	5.51e-17	62
mfppdb_1038626	APD00720|P322	57.447	47	20	0	30	76	1	47	1.8e-16	60.5
mfppdb_1038658	APD02033|LTP110	70.652	92	27	0	26	117	1	92	2.4e-41	126
mfppdb_1038658	APD01245|Cy-AMP3	50.562	89	43	1	25	113	1	88	4.56e-27	90.1
mfppdb_1038658	APD02051|EcLTP	66.667	30	10	0	25	54	1	30	1.17e-10	47
mfppdb_1038685	APD00992|potato	53.125	64	28	2	29	92	5	66	4.84e-16	60.5
mfppdb_1038685	APD02707|Tomato	51.562	64	29	2	29	92	5	66	1.34e-15	59.3
mfppdb_1038685	APD00991|Snakin-1	54.098	61	26	2	32	92	5	63	3.5e-14	55.8
mfppdb_1038685	APD02436|MsSN-1	55.738	61	25	2	32	92	8	66	6.02e-08	40
mfppdb_1038771	APD00992|potato	62.295	61	22	1	49	109	7	66	7.12e-20	70.9
mfppdb_1038771	APD02707|Tomato	62.295	61	22	1	49	109	7	66	8.66e-20	70.9
mfppdb_1038771	APD02244|PaSn	59.016	61	24	1	49	109	20	79	1.3e-19	70.9
mfppdb_1038786	APD02030|cgUbiquitin	78.082	73	16	0	1	73	1	73	4.8e-38	118
mfppdb_1038827	APD02809|Histone	96.324	136	5	0	1	136	1	136	1.38e-95	265
mfppdb_1038827	APD02791|VK10	100	22	0	0	2	23	1	22	3.55e-09	43.5
mfppdb_1039119	APD02810|Histone	84.524	84	13	0	18	101	18	101	3.94e-48	143
mfppdb_1039119	APD02807|Histone	83.333	84	14	0	18	101	18	101	1.42e-47	142
mfppdb_1039119	APD02806|H4-(86-100)	93.333	15	1	0	87	101	1	15	7.74e-05	31.2
mfppdb_1039119	APD02805|HNr	86.667	15	2	0	87	101	1	15	0.000322	29.6
mfppdb_1039234	APD02030|cgUbiquitin	84.932	73	11	0	1	73	1	73	3.84e-41	126
mfppdb_1039355	APD02809|Histone	90.299	134	13	0	1	134	1	134	7.47e-88	246
mfppdb_1039355	APD02791|VK10	86.364	22	3	0	2	23	1	22	2.94e-07	38.5
mfppdb_1039359	APD02808|Histone	64.885	131	38	1	22	152	3	125	1.71e-57	169
mfppdb_1039376	APD02030|cgUbiquitin	95.946	74	3	0	1	74	1	74	8.29e-49	145
mfppdb_1039390	APD02804|Histone	81.308	107	20	0	22	128	17	123	7.07e-61	177
mfppdb_1039390	APD00489|Hipposin	71.111	45	12	1	12	56	8	51	1.49e-16	63.2
mfppdb_1039390	APD02811|Acipensin	70.455	44	12	1	12	55	8	50	5.85e-16	61.6
mfppdb_1039390	APD02813|Acipensin	87.5	24	3	0	67	90	1	24	1.2e-10	47.4
mfppdb_1039390	APD02814|SpHistin	79.31	29	5	1	12	40	11	38	1.58e-09	44.7
mfppdb_1039399	APD00720|P322	52.174	46	21	1	63	108	3	47	3.19e-11	48.5
mfppdb_1039449	APD02030|cgUbiquitin	95.946	74	3	0	1	74	1	74	4.34e-49	145
mfppdb_103949	APD02736|AtPDF2.3	65.957	47	16	0	26	72	1	47	3.18e-18	64.7
mfppdb_103949	APD01683|SD2	58	50	21	0	23	72	9	58	8.82e-18	63.9
mfppdb_103949	APD00720|P322	61.702	47	18	0	26	72	1	47	2.79e-17	62.4
mfppdb_103949	APD01330|Vv-AMP1	57.447	47	20	0	26	72	1	47	2.24e-16	60.1
mfppdb_103949	APD02853|OsDEF8	55.319	47	21	0	26	72	1	47	3.55e-16	59.7
mfppdb_1039535	APD02051|EcLTP	72.414	29	7	1	30	57	2	30	1.59e-09	43.9
mfppdb_1039584	APD02808|Histone	65.414	133	36	2	22	154	3	125	4.55e-56	166
mfppdb_1039675	APD02804|Histone	75.701	107	26	0	29	135	17	123	5.64e-57	168
mfppdb_1039675	APD00489|Hipposin	62.5	48	18	0	16	63	4	51	2.02e-15	60.8
mfppdb_1039675	APD02811|Acipensin	63.83	47	17	0	16	62	4	50	2.42e-15	60.5
mfppdb_1039675	APD02813|Acipensin	83.333	24	4	0	74	97	1	24	1.7e-09	44.7
mfppdb_1039675	APD02814|SpHistin	60	35	14	0	13	47	4	38	2.48e-09	44.7
mfppdb_1039676	APD02808|Histone	73.585	106	26	1	45	150	22	125	5.95e-57	168
mfppdb_1039792	APD02030|cgUbiquitin	72.603	73	20	0	1	73	1	73	9.39e-36	112
mfppdb_1039799	APD02804|Histone	70.192	104	28	1	15	115	17	120	7.84e-47	144
mfppdb_1039799	APD00489|Hipposin	66.667	48	15	1	3	49	4	51	3.02e-16	63.5
mfppdb_1039799	APD02811|Acipensin	68.085	47	14	1	3	48	4	50	3.5e-16	63.5
mfppdb_1039799	APD00307|Buforin	61.111	36	13	1	3	37	4	39	6.07e-09	43.9
mfppdb_1039799	APD02814|SpHistin	65.789	38	8	1	1	33	1	38	1.52e-08	42.7
mfppdb_1039970	APD02051|EcLTP	57.143	28	12	0	34	61	3	30	3.39e-06	35.4
mfppdb_1040083	APD02804|Histone	76.636	107	25	0	29	135	17	123	1.73e-57	170
mfppdb_1040083	APD00489|Hipposin	64.583	48	17	0	16	63	4	51	6.96e-16	62
mfppdb_1040083	APD02811|Acipensin	65.957	47	16	0	16	62	4	50	7.99e-16	62
mfppdb_1040083	APD02813|Acipensin	83.333	24	4	0	74	97	1	24	1.59e-09	45.1
mfppdb_1040083	APD02814|SpHistin	60	35	14	0	13	47	4	38	2.41e-09	44.7
mfppdb_1040135	APD01683|SD2	68.966	58	17	1	23	80	2	58	3.54e-25	83.2
mfppdb_1040135	APD01330|Vv-AMP1	76.596	47	11	0	34	80	1	47	1.97e-22	75.9
mfppdb_1040135	APD02736|AtPDF2.3	74.468	47	12	0	34	80	1	47	3.89e-22	75.1
mfppdb_1040135	APD00717|PPT	72.34	47	13	0	34	80	1	47	2.73e-20	70.5
mfppdb_1040135	APD00720|P322	70.213	47	14	0	34	80	1	47	2.29e-19	68.2
mfppdb_1040172	APD02804|Histone	78.846	104	22	0	15	118	17	120	1.1e-58	172
mfppdb_1040172	APD00489|Hipposin	66.667	48	15	1	3	49	4	51	6.51e-16	61.6
mfppdb_1040172	APD02811|Acipensin	68.085	47	14	1	3	48	4	50	7.81e-16	61.6
mfppdb_1040172	APD02813|Acipensin	87.5	24	3	0	60	83	1	24	4.67e-10	45.8
mfppdb_1040172	APD00307|Buforin	61.111	36	13	1	3	37	4	39	2.07e-08	42
mfppdb_1040257	APD01284|Viscotoxin	69.565	46	14	0	29	74	1	46	2.5e-17	65.1
mfppdb_1040257	APD01281|Viscotoxin	67.391	46	15	0	29	74	1	46	5.38e-17	63.9
mfppdb_1040257	APD01278|Viscotoxin	67.391	46	15	0	29	74	1	46	1.34e-16	63.2
mfppdb_1040257	APD00236|Pyrularia	65.957	47	15	1	29	74	1	47	1.66e-16	62.8
mfppdb_1040257	APD01280|Viscotoxin	67.391	46	15	0	29	74	1	46	2.91e-16	62.4
mfppdb_1040304	APD02804|Histone	71.963	107	30	0	29	135	17	123	3.85e-54	161
mfppdb_1040304	APD02811|Acipensin	58.696	46	18	1	18	62	5	50	1.72e-12	53.1
mfppdb_1040304	APD00489|Hipposin	57.447	47	19	1	18	63	5	51	3.12e-12	52.4
mfppdb_1040304	APD02813|Acipensin	83.333	24	4	0	74	97	1	24	1.86e-09	44.7
mfppdb_1040304	APD02814|SpHistin	57.143	35	15	0	13	47	4	38	1.82e-06	37
mfppdb_1040323	APD02804|Histone	64.486	107	36	2	32	137	17	122	4.2e-42	130
mfppdb_1040323	APD00489|Hipposin	66.667	36	11	1	31	66	16	50	2.29e-10	47
mfppdb_1040323	APD02811|Acipensin	66.667	36	11	1	31	66	16	50	3.59e-10	46.6
mfppdb_1040323	APD02814|SpHistin	75.758	33	6	2	20	50	6	38	1.81e-09	44.7
mfppdb_1040323	APD00308|Buforin	76.19	21	5	0	31	51	1	21	1.89e-07	38.9
mfppdb_1040464	APD02030|cgUbiquitin	95.946	74	3	0	1	74	1	74	3.62e-48	144
mfppdb_1040464	APD02030|cgUbiquitin	62.5	72	27	0	79	150	3	74	9.05e-29	95.5
mfppdb_1040524	APD02030|cgUbiquitin	76.712	73	17	0	1	73	1	73	1.01e-36	115
mfppdb_1040712	APD02804|Histone	77.57	107	24	0	29	135	17	123	2.06e-58	172
mfppdb_1040712	APD00489|Hipposin	62.5	48	18	0	16	63	4	51	2.99e-15	60.5
mfppdb_1040712	APD02811|Acipensin	63.83	47	17	0	16	62	4	50	3.94e-15	60.1
mfppdb_1040712	APD02814|SpHistin	62.857	35	13	0	13	47	4	38	1.46e-09	45.4
mfppdb_1040712	APD02813|Acipensin	83.333	24	4	0	74	97	1	24	1.72e-09	45.1
mfppdb_1040738	APD02804|Histone	80.189	106	21	0	20	125	17	122	1.74e-59	174
mfppdb_1040738	APD00489|Hipposin	68	50	14	1	7	54	2	51	6.28e-17	63.9
mfppdb_1040738	APD02811|Acipensin	69.388	49	13	1	7	53	2	50	7.22e-17	63.9
mfppdb_1040738	APD02813|Acipensin	87.5	24	3	0	65	88	1	24	9.23e-12	50.1
mfppdb_1040738	APD02814|SpHistin	57.895	38	16	0	1	38	1	38	1.5e-09	44.7
mfppdb_1040810	APD02804|Histone	77.57	107	24	0	34	140	17	123	9.77e-57	167
mfppdb_1040810	APD00489|Hipposin	63.83	47	17	0	22	68	5	51	4.18e-15	59.7
mfppdb_1040810	APD02811|Acipensin	65.217	46	16	0	22	67	5	50	4.45e-15	59.7
mfppdb_1040810	APD02813|Acipensin	83.333	24	4	0	79	102	1	24	1.84e-09	44.7
mfppdb_1040810	APD00307|Buforin	57.143	35	15	0	22	56	5	39	1.07e-07	40
mfppdb_1040913	APD01528|SIalpha1	60.417	48	18	1	35	82	1	47	2.28e-17	63.2
mfppdb_1040924	APD02676|Osm-pepA	53.846	26	12	0	46	71	1	26	6.3e-05	32.3
mfppdb_1040952	APD02804|Histone	77.57	107	24	0	32	138	17	123	2.35e-58	172
mfppdb_1040952	APD00489|Hipposin	65.957	47	16	0	20	66	5	51	6.2e-16	62
mfppdb_1040952	APD02811|Acipensin	67.391	46	15	0	20	65	5	50	6.26e-16	62
mfppdb_1040952	APD02813|Acipensin	83.333	24	4	0	77	100	1	24	1.39e-09	45.1
mfppdb_1040952	APD00307|Buforin	60	35	14	0	20	54	5	39	3.77e-08	41.2
mfppdb_1040978	APD02804|Histone	71.963	107	30	0	29	135	17	123	4.68e-53	159
mfppdb_1040978	APD00489|Hipposin	54.167	48	22	0	16	63	4	51	8.56e-11	49.3
mfppdb_1040978	APD02811|Acipensin	55.319	47	21	0	16	62	4	50	9.49e-11	48.9
mfppdb_1040978	APD02813|Acipensin	83.333	24	4	0	74	97	1	24	2.38e-09	44.7
mfppdb_1040978	APD02814|SpHistin	57.143	35	15	0	13	47	4	38	1.42e-07	40.4
mfppdb_1040991	APD02804|Histone	79.808	104	21	0	15	118	17	120	1.98e-59	174
mfppdb_1040991	APD00489|Hipposin	68.75	48	14	1	3	49	4	51	2.44e-16	62.8
mfppdb_1040991	APD02811|Acipensin	70.213	47	13	1	3	48	4	50	3.12e-16	62.4
mfppdb_1040991	APD02813|Acipensin	79.167	24	5	0	60	83	1	24	4.91e-10	45.8
mfppdb_1040991	APD00307|Buforin	63.889	36	12	1	3	37	4	39	7.43e-09	43.1
mfppdb_1041017	APD00991|Snakin-1	68.254	63	20	0	34	96	1	63	4.91e-26	86.3
mfppdb_1041017	APD02244|PaSn	58.065	62	23	2	38	99	21	79	1.4e-17	65.1
mfppdb_1041017	APD00992|potato	53.226	62	26	2	38	99	8	66	2.25e-15	59.3
mfppdb_1041017	APD02707|Tomato	53.226	62	26	2	38	99	8	66	3.09e-15	58.9
mfppdb_1041017	APD02436|MsSN-1	60.317	63	22	1	37	99	7	66	1.84e-14	57
mfppdb_104103	APD01683|SD2	67.857	56	18	0	22	77	3	58	4.05e-24	80.1
mfppdb_104103	APD02736|AtPDF2.3	76.596	47	11	0	31	77	1	47	5.97e-24	79.3
mfppdb_104103	APD02853|OsDEF8	63.83	47	17	0	31	77	1	47	1.81e-19	68.2
mfppdb_104103	APD01330|Vv-AMP1	63.83	47	17	0	31	77	1	47	1.02e-18	66.2
mfppdb_104103	APD00717|PPT	63.83	47	17	0	31	77	1	47	3.95e-18	64.7
mfppdb_1041036	APD02436|MsSN-1	50.847	59	29	0	55	113	8	66	1e-12	52.8
mfppdb_1041257	APD02033|LTP110	57.609	92	39	0	31	122	1	92	4.8e-32	103
mfppdb_1041257	APD02051|EcLTP	53.333	30	14	0	30	59	1	30	1.15e-06	36.6
mfppdb_1041259	APD00550|Tu-AMP	51.429	35	17	0	18	52	1	35	8.01e-08	38.9
mfppdb_1041280	APD02804|Histone	74.576	59	15	0	21	79	17	75	1.24e-27	92.4
mfppdb_1041280	APD02811|Acipensin	63.265	49	15	1	9	54	2	50	1.54e-14	57
mfppdb_1041280	APD00489|Hipposin	62	50	16	1	9	55	2	51	1.8e-14	56.6
mfppdb_1041280	APD02814|SpHistin	60.606	33	10	1	7	39	9	38	1.48e-08	41.2
mfppdb_1041280	APD00307|Buforin	55.263	38	14	1	9	43	2	39	5.91e-07	37.4
mfppdb_1041353	APD02030|cgUbiquitin	58.209	67	16	3	1	64	1	58	2.04e-17	65.1
mfppdb_1041358	APD02809|Histone	85.926	135	18	1	1	134	1	135	9.48e-81	228
mfppdb_1041358	APD02791|VK10	85	20	3	0	2	21	1	20	2.97e-05	33.1
mfppdb_1041388	APD02808|Histone	72.222	108	28	1	45	152	20	125	1.41e-56	167
mfppdb_1041497	APD02804|Histone	77.57	107	24	0	29	135	17	123	1.75e-58	172
mfppdb_1041497	APD00489|Hipposin	62.5	48	18	0	16	63	4	51	1.12e-15	61.6
mfppdb_1041497	APD02811|Acipensin	63.83	47	17	0	16	62	4	50	1.35e-15	61.6
mfppdb_1041497	APD02814|SpHistin	62.857	35	13	0	13	47	4	38	6.8e-10	46.2
mfppdb_1041497	APD02813|Acipensin	83.333	24	4	0	74	97	1	24	1.71e-09	45.1
mfppdb_1041533	APD01586|Pp-AMP2	64.444	45	14	1	28	70	1	45	3.61e-13	54.3
mfppdb_1041533	APD01277|Viscotoxin	60.465	43	17	0	28	70	1	43	1.61e-12	52.4
mfppdb_1041533	APD01279|Viscotoxin	69.444	36	11	0	28	63	1	36	1.26e-11	50.1
mfppdb_1041533	APD00550|Tu-AMP	57.143	42	16	1	28	67	1	42	1.91e-11	49.7
mfppdb_1041533	APD00237|Phoratoxin	63.889	36	13	0	28	63	1	36	2.84e-11	49.3
mfppdb_1041593	APD02030|cgUbiquitin	94.595	74	4	0	1	74	1	74	7.16e-48	144
mfppdb_1041593	APD02030|cgUbiquitin	55.405	74	33	0	77	150	1	74	1.57e-26	89.7
mfppdb_1041600	APD01586|Pp-AMP2	64.444	45	14	1	28	70	1	45	4.15e-13	53.9
mfppdb_1041600	APD01277|Viscotoxin	60.465	43	17	0	28	70	1	43	2.41e-12	52
mfppdb_1041600	APD01279|Viscotoxin	69.444	36	11	0	28	63	1	36	1.56e-11	50.1
mfppdb_1041600	APD00550|Tu-AMP	57.143	42	16	1	28	67	1	42	2.39e-11	49.3
mfppdb_1041600	APD00237|Phoratoxin	63.889	36	13	0	28	63	1	36	3.2e-11	49.3
mfppdb_1041604	APD02804|Histone	79.439	107	22	0	14	120	17	123	4.26e-60	176
mfppdb_1041604	APD00489|Hipposin	68.293	41	13	0	8	48	11	51	1.34e-15	61.2
mfppdb_1041604	APD02811|Acipensin	70	40	12	0	8	47	11	50	1.77e-15	60.8
mfppdb_1041604	APD02813|Acipensin	87.5	24	3	0	59	82	1	24	3.35e-10	46.6
mfppdb_1041604	APD02814|SpHistin	78.261	23	5	0	10	32	16	38	3.94e-08	41.6
mfppdb_1041627	APD02808|Histone	65.833	120	33	1	27	138	6	125	9.9e-56	164
mfppdb_1041687	APD02030|cgUbiquitin	95.946	74	3	0	1	74	1	74	3.44e-49	144
mfppdb_1041717	APD02030|cgUbiquitin	95.946	74	3	0	1	74	1	74	3.58e-48	144
mfppdb_1041717	APD02030|cgUbiquitin	62.5	72	27	0	79	150	3	74	9.45e-29	95.5
mfppdb_1041771	APD02804|Histone	67.797	59	19	0	21	79	17	75	1.7e-24	84.3
mfppdb_1041771	APD02811|Acipensin	61.224	49	16	1	9	54	2	50	6.91e-13	52.8
mfppdb_1041771	APD00489|Hipposin	60	50	17	1	9	55	2	51	7.38e-13	52.8
mfppdb_1041771	APD02814|SpHistin	58.974	39	15	1	1	39	1	38	4.78e-08	40
mfppdb_1041771	APD00307|Buforin	52.632	38	15	1	9	43	2	39	3.19e-05	32.7
mfppdb_1041786	APD01277|Viscotoxin	66.667	36	12	0	28	63	1	36	3.44e-12	51.6
mfppdb_1041786	APD01586|Pp-AMP2	62.791	43	14	1	28	68	1	43	1.54e-11	50.1
mfppdb_1041786	APD01279|Viscotoxin	69.444	36	11	0	28	63	1	36	1.95e-11	49.7
mfppdb_1041786	APD00550|Tu-AMP	57.143	42	16	1	28	67	1	42	2.08e-11	49.7
mfppdb_1041786	APD00237|Phoratoxin	63.889	36	13	0	28	63	1	36	3.48e-11	48.9
mfppdb_1041787	APD02810|Histone	90.291	103	10	0	1	103	1	103	1.24e-52	154
mfppdb_1041787	APD02807|Histone	88.35	103	12	0	1	103	1	103	5.47e-52	153
mfppdb_1041800	APD02804|Histone	78.302	106	23	0	22	127	17	122	2.42e-58	171
mfppdb_1041800	APD00489|Hipposin	70.588	51	15	0	6	56	1	51	6.12e-19	69.3
mfppdb_1041800	APD02811|Acipensin	70	50	15	0	6	55	1	50	1.93e-18	67.8
mfppdb_1041800	APD02813|Acipensin	86.957	23	3	0	68	90	2	24	2.02e-10	47
mfppdb_1041800	APD02814|SpHistin	60.526	38	15	0	3	40	1	38	8.61e-10	45.4
mfppdb_1041803	APD01683|SD2	58.182	55	23	0	22	76	4	58	4.11e-19	67.4
mfppdb_1041803	APD02853|OsDEF8	55.319	47	21	0	30	76	1	47	1.83e-15	58.2
mfppdb_1041803	APD00720|P322	57.447	47	20	0	30	76	1	47	3.9e-15	57
mfppdb_1041803	APD01330|Vv-AMP1	53.191	47	22	0	30	76	1	47	2.99e-14	55.1
mfppdb_1041803	APD02736|AtPDF2.3	55.319	47	21	0	30	76	1	47	3.34e-14	54.7
mfppdb_1041852	APD02030|cgUbiquitin	94.595	74	4	0	1	74	1	74	6.42e-48	144
mfppdb_1041852	APD02030|cgUbiquitin	55.405	74	33	0	77	150	1	74	1.47e-26	89.7
mfppdb_1042007	APD01277|Viscotoxin	66.667	36	12	0	28	63	1	36	3.59e-12	51.6
mfppdb_1042007	APD01586|Pp-AMP2	62.791	43	14	1	28	68	1	43	1.51e-11	50.1
mfppdb_1042007	APD01279|Viscotoxin	69.444	36	11	0	28	63	1	36	2.02e-11	49.7
mfppdb_1042007	APD00550|Tu-AMP	57.143	42	16	1	28	67	1	42	2.11e-11	49.7
mfppdb_1042007	APD00237|Phoratoxin	63.889	36	13	0	28	63	1	36	3.34e-11	49.3
mfppdb_1042036	APD02808|Histone	63.433	134	39	3	9	142	2	125	1.3e-55	164
mfppdb_1042094	APD02810|Histone	89.535	86	9	0	18	103	18	103	3.81e-53	155
mfppdb_1042094	APD02807|Histone	87.209	86	11	0	18	103	18	103	1.22e-52	154
mfppdb_1042123	APD02804|Histone	77.885	104	23	0	15	118	17	120	3.39e-58	171
mfppdb_1042123	APD00489|Hipposin	68.75	48	14	1	3	49	4	51	1.94e-16	63.2
mfppdb_1042123	APD02811|Acipensin	70.213	47	13	1	3	48	4	50	2.27e-16	62.8
mfppdb_1042123	APD02813|Acipensin	87.5	24	3	0	60	83	1	24	4.62e-10	46.2
mfppdb_1042123	APD00307|Buforin	63.889	36	12	1	3	37	4	39	5.09e-09	43.5
mfppdb_1042146	APD02804|Histone	77.57	107	24	0	31	137	17	123	1e-57	170
mfppdb_1042146	APD00489|Hipposin	64.583	48	17	0	18	65	4	51	1.36e-15	61.2
mfppdb_1042146	APD02811|Acipensin	63.83	47	17	0	18	64	4	50	4.36e-15	60.1
mfppdb_1042146	APD02813|Acipensin	79.167	24	5	0	76	99	1	24	2.78e-09	44.3
mfppdb_1042146	APD02814|SpHistin	60	35	14	0	15	49	4	38	3.09e-09	44.3
mfppdb_1042165	APD02804|Histone	75.701	107	26	0	31	137	17	123	3.95e-57	169
mfppdb_1042165	APD00489|Hipposin	64.583	48	17	0	18	65	4	51	1.64e-15	60.8
mfppdb_1042165	APD02811|Acipensin	65.957	47	16	0	18	64	4	50	2.08e-15	60.8
mfppdb_1042165	APD02813|Acipensin	83.333	24	4	0	76	99	1	24	1.44e-09	45.1
mfppdb_1042165	APD02814|SpHistin	60	35	14	0	15	49	4	38	2.36e-09	44.7
mfppdb_1042167	APD02030|cgUbiquitin	95.946	74	3	0	1	74	1	74	8.87e-49	145
mfppdb_1042181	APD02810|Histone	91.579	95	8	0	9	103	9	103	1.24e-53	157
mfppdb_1042181	APD02807|Histone	89.474	95	10	0	9	103	9	103	5.12e-53	155
mfppdb_1042225	APD01277|Viscotoxin	66.667	36	12	0	28	63	1	36	3.06e-12	51.6
mfppdb_1042225	APD01586|Pp-AMP2	62.791	43	14	1	28	68	1	43	1.45e-11	50.1
mfppdb_1042225	APD01279|Viscotoxin	69.444	36	11	0	28	63	1	36	1.74e-11	49.7
mfppdb_1042225	APD00550|Tu-AMP	55.814	43	17	1	28	68	1	43	2.02e-11	49.7
mfppdb_1042225	APD00237|Phoratoxin	63.889	36	13	0	28	63	1	36	3.16e-11	49.3
mfppdb_1042227	APD02030|cgUbiquitin	94.595	74	4	0	1	74	1	74	8.81e-49	142
mfppdb_1042264	APD02804|Histone	77.57	107	24	0	31	137	17	123	1.07e-57	170
mfppdb_1042264	APD00489|Hipposin	64.583	48	17	0	18	65	4	51	1.4e-15	61.2
mfppdb_1042264	APD02811|Acipensin	63.83	47	17	0	18	64	4	50	5.06e-15	59.7
mfppdb_1042264	APD02813|Acipensin	79.167	24	5	0	76	99	1	24	2.76e-09	44.3
mfppdb_1042264	APD02814|SpHistin	60	35	14	0	15	49	4	38	2.9e-09	44.3
mfppdb_1042317	APD02030|cgUbiquitin	95.946	74	3	0	1	74	1	74	3.1e-48	144
mfppdb_1042317	APD02030|cgUbiquitin	95.946	74	3	0	77	150	1	74	3.1e-48	144
mfppdb_1042362	APD02030|cgUbiquitin	94.595	74	4	0	1	74	1	74	9.31e-48	143
mfppdb_1042362	APD02030|cgUbiquitin	55.405	74	33	0	77	150	1	74	1.73e-26	89.7
mfppdb_1042420	APD02809|Histone	88.971	136	15	0	1	136	1	136	3.38e-86	242
mfppdb_1042420	APD02791|VK10	90.909	22	2	0	2	23	1	22	2.69e-07	38.5
mfppdb_1042494	APD02808|Histone	73.267	101	27	0	41	141	25	125	1.17e-55	164
mfppdb_1042508	APD02809|Histone	96.324	136	5	0	1	136	1	136	1.11e-95	266
mfppdb_1042508	APD02791|VK10	100	22	0	0	2	23	1	22	3.23e-09	43.5
mfppdb_1042576	APD02030|cgUbiquitin	63.014	73	27	0	71	143	1	73	1.03e-27	92.8
mfppdb_1042576	APD02030|cgUbiquitin	60.563	71	21	1	1	64	1	71	8.11e-23	80.5
mfppdb_1042577	APD01683|SD2	56.364	55	24	0	22	76	4	58	3.05e-18	65.5
mfppdb_1042577	APD00720|P322	57.447	47	20	0	30	76	1	47	8.71e-16	58.9
mfppdb_1042577	APD00921|SIalpha2	51.064	47	23	0	30	76	1	47	3.13e-14	55.1
mfppdb_1042577	APD01330|Vv-AMP1	51.064	47	23	0	30	76	1	47	1.31e-13	53.1
mfppdb_1042577	APD02023|Sd1	55.102	49	20	1	30	76	1	49	1.63e-13	53.1
mfppdb_1042644	APD02804|Histone	63.551	107	37	2	34	139	17	122	3.93e-41	127
mfppdb_1042644	APD02814|SpHistin	70.27	37	10	1	17	52	2	38	1.64e-10	47.4
mfppdb_1042644	APD00489|Hipposin	63.889	36	12	1	33	68	16	50	1.56e-09	45.1
mfppdb_1042644	APD02811|Acipensin	63.889	36	12	1	33	68	16	50	2.45e-09	44.3
mfppdb_1042644	APD00308|Buforin	71.429	21	6	0	33	53	1	21	3.83e-07	38.1
mfppdb_1042690	APD02808|Histone	66.129	124	38	1	30	149	2	125	1.06e-54	162
mfppdb_1042705	APD02808|Histone	66.935	124	38	1	33	153	2	125	7.52e-57	168
mfppdb_1042735	APD02809|Histone	96.324	136	5	0	1	136	1	136	1.34e-95	266
mfppdb_1042735	APD02791|VK10	100	22	0	0	2	23	1	22	3.33e-09	43.5
mfppdb_1042750	APD00992|potato	67.213	61	20	0	32	92	6	66	1.04e-26	87.8
mfppdb_1042750	APD02244|PaSn	64.179	67	24	0	26	92	13	79	2.37e-26	87
mfppdb_1042750	APD02707|Tomato	67.213	61	20	0	32	92	6	66	2.44e-26	86.7
mfppdb_1042854	APD02804|Histone	79.439	107	22	0	24	130	17	123	2.46e-59	174
mfppdb_1042854	APD00489|Hipposin	68.293	41	13	0	18	58	11	51	5.15e-15	59.7
mfppdb_1042854	APD02811|Acipensin	67.391	46	14	1	13	57	5	50	5.78e-15	59.7
mfppdb_1042854	APD02813|Acipensin	83.333	24	4	0	69	92	1	24	4.2e-10	46.6
mfppdb_1042854	APD00307|Buforin	55.556	36	16	0	11	46	4	39	2.38e-07	39.3
mfppdb_1042926	APD00991|Snakin-1	50.847	59	29	0	73	131	5	63	3.26e-16	62.4
mfppdb_1043008	APD01068|Cycloviolacin	57.692	26	10	1	53	78	4	28	2.4e-05	32.3
mfppdb_1043008	APD01986|ChaC1	61.29	31	8	4	49	78	1	28	0.000306	29.3
mfppdb_1043008	APD01988|ChaC4	58.621	29	9	3	51	78	2	28	0.000333	29.3
mfppdb_1043008	APD01067|Cycloviolacin	60.87	23	8	1	56	78	7	28	0.00034	29.3
mfppdb_1043034	APD02808|Histone	62.992	127	44	1	29	155	2	125	4.11e-54	161
mfppdb_1043051	APD02809|Histone	96.324	136	5	0	1	136	1	136	1.34e-95	266
mfppdb_1043051	APD02791|VK10	100	22	0	0	2	23	1	22	3.33e-09	43.5
mfppdb_1043055	APD02030|cgUbiquitin	95.946	74	3	0	1	74	1	74	1.72e-48	145
mfppdb_1043089	APD02023|Sd1	69.388	49	15	0	35	83	1	49	1.46e-21	73.9
mfppdb_1043089	APD02852|OsDEF7	67.347	49	16	0	35	83	1	49	1.14e-20	71.6
mfppdb_1043089	APD02024|Sd3	59.184	49	20	0	35	83	3	51	9.67e-16	58.9
mfppdb_1043089	APD02853|OsDEF8	57.143	49	19	1	35	83	1	47	2.67e-15	57.8
mfppdb_1043089	APD00720|P322	57.143	49	19	1	35	83	1	47	1.03e-14	56.2
mfppdb_1043129	APD02852|OsDEF7	71.429	49	14	0	34	82	1	49	6.8e-24	79.7
mfppdb_1043129	APD02023|Sd1	67.347	49	16	0	34	82	1	49	3.52e-22	75.5
mfppdb_1043129	APD02024|Sd3	57.143	49	21	0	34	82	3	51	4.47e-18	65.1
mfppdb_1043129	APD01683|SD2	54.839	62	24	2	21	82	1	58	3.98e-17	62.8
mfppdb_1043129	APD02853|OsDEF8	55.102	49	20	1	34	82	1	47	9.32e-16	58.9
mfppdb_1043158	APD02808|Histone	64.122	131	39	1	22	152	3	125	1.74e-56	167
mfppdb_1043242	APD00992|potato	68.852	61	19	0	32	92	6	66	3.87e-28	91.3
mfppdb_1043242	APD02707|Tomato	67.213	61	20	0	32	92	6	66	3.32e-27	89
mfppdb_1043242	APD02244|PaSn	66.667	63	21	0	30	92	17	79	1.28e-26	87.8
mfppdb_1043275	APD02041|Beta-purothionin	86.667	45	6	0	28	72	1	45	2.9e-24	82.4
mfppdb_1043275	APD02040|Alpha-purothionin	84.444	45	7	0	28	72	1	45	4.59e-24	82
mfppdb_1043275	APD00236|Pyrularia	55.319	47	19	1	28	72	1	47	2.52e-14	57.4
mfppdb_1043275	APD00550|Tu-AMP	56.522	46	19	1	28	72	1	46	4.37e-14	56.6
mfppdb_1043275	APD01277|Viscotoxin	54.348	46	20	1	28	72	1	46	9.76e-11	48.1
mfppdb_1043303	APD02808|Histone	64.122	131	39	1	22	152	3	125	1.16e-56	167
mfppdb_1043308	APD00991|Snakin-1	52.542	59	28	0	20	78	5	63	2.16e-17	63.5
mfppdb_1043308	APD00992|potato	51.667	60	29	0	19	78	7	66	2.03e-16	60.8
mfppdb_1043308	APD02436|MsSN-1	55.932	59	26	0	20	78	8	66	5.61e-13	52.4
mfppdb_1043330	APD02808|Histone	65.873	126	41	1	28	153	2	125	9.06e-57	168
mfppdb_1043340	APD02804|Histone	79.612	103	21	0	29	131	17	119	2.11e-56	167
mfppdb_1043340	APD00489|Hipposin	64.444	45	16	0	19	63	7	51	8.84e-15	59.3
mfppdb_1043340	APD02811|Acipensin	63.636	44	16	0	19	62	7	50	3.25e-14	57.8
mfppdb_1043340	APD02813|Acipensin	83.333	24	4	0	74	97	1	24	3.33e-09	43.9
mfppdb_1043340	APD02814|SpHistin	75	28	7	0	20	47	11	38	1.18e-08	42.7
mfppdb_1043356	APD02852|OsDEF7	73.469	49	13	0	35	83	1	49	1.06e-24	81.6
mfppdb_1043356	APD02023|Sd1	65.306	49	17	0	35	83	1	49	5.99e-21	72.4
mfppdb_1043356	APD02024|Sd3	61.224	49	19	0	35	83	3	51	1.22e-18	66.6
mfppdb_1043356	APD01683|SD2	57.627	59	23	1	25	83	2	58	1.33e-18	66.6
mfppdb_1043356	APD01553|PsDef1	55.102	49	22	0	35	83	1	49	3.46e-16	60.1
mfppdb_1043410	APD02852|OsDEF7	59.184	49	20	0	36	84	1	49	5.25e-18	64.7
mfppdb_1043410	APD01553|PsDef1	57.143	49	21	0	36	84	1	49	2e-17	63.5
mfppdb_1043410	APD02023|Sd1	57.143	49	21	0	36	84	1	49	2.02e-17	63.2
mfppdb_1043410	APD01683|SD2	56.667	60	22	2	27	84	1	58	5.51e-17	62.4
mfppdb_1043410	APD02024|Sd3	55.102	49	22	0	36	84	3	51	4.98e-16	59.7
mfppdb_1043424	APD02808|Histone	75.248	101	25	0	49	149	25	125	1.33e-56	167
mfppdb_1043473	APD01099|Hymo	68.182	22	7	0	64	85	3	24	1.37e-07	38.1
mfppdb_1043473	APD01073|Cycloviolacin	68.182	22	7	0	64	85	7	28	1.53e-07	38.1
mfppdb_1043473	APD01067|Cycloviolacin	75	20	5	0	64	83	7	26	2.14e-07	37.7
mfppdb_1043473	APD02173|Panitide	68.182	22	7	0	64	85	7	28	6.21e-07	36.6
mfppdb_1043473	APD01068|Cycloviolacin	73.684	19	5	0	65	83	8	26	7.99e-07	36.2
mfppdb_1043484	APD02030|cgUbiquitin	95.946	74	3	0	1	74	1	74	8.32e-49	146
mfppdb_1043496	APD02809|Histone	53.333	135	55	2	38	165	2	135	8.82e-42	130
mfppdb_1043513	APD02030|cgUbiquitin	95.946	74	3	0	1	74	1	74	8.59e-49	146
mfppdb_1043517	APD02804|Histone	79.439	107	22	0	24	130	17	123	1.99e-59	174
mfppdb_1043517	APD00489|Hipposin	66.667	48	16	0	11	58	4	51	1.81e-16	63.5
mfppdb_1043517	APD02811|Acipensin	68.085	47	15	0	11	57	4	50	2.36e-16	63.2
mfppdb_1043517	APD02813|Acipensin	83.333	24	4	0	69	92	1	24	4.51e-10	46.2
mfppdb_1043517	APD00307|Buforin	61.111	36	14	0	11	46	4	39	8.96e-09	43.1
mfppdb_1043525	APD02030|cgUbiquitin	95.946	74	3	0	1	74	1	74	9.08e-49	146
mfppdb_1043569	APD02033|LTP110	53.261	92	40	1	27	115	1	92	4.58e-26	87.8
mfppdb_1043569	APD02051|EcLTP	73.333	30	8	0	26	55	1	30	2.45e-11	48.5
mfppdb_1043615	APD02033|LTP110	56	25	11	0	78	102	52	76	0.000113	32.3
mfppdb_1043633	APD02808|Histone	65.833	120	33	1	27	138	6	125	9.48e-56	164
mfppdb_1043665	APD02808|Histone	74.757	103	26	0	53	155	23	125	1.49e-57	170
mfppdb_1043670	APD02808|Histone	74.528	106	22	2	31	136	25	125	2.11e-56	166
mfppdb_1043746	APD02030|cgUbiquitin	94.595	74	4	0	1	74	1	74	4.67e-48	144
mfppdb_1043746	APD02030|cgUbiquitin	55.405	74	33	0	77	150	1	74	3.87e-26	89
mfppdb_1043805	APD02033|LTP110	53.261	92	40	1	27	115	1	92	2.86e-25	85.5
mfppdb_1043805	APD02051|EcLTP	73.333	30	8	0	26	55	1	30	5.32e-11	47.8
mfppdb_1043842	APD02810|Histone	95.192	104	4	1	1	104	1	103	1.04e-65	187
mfppdb_1043842	APD02807|Histone	93.333	90	5	1	15	104	15	103	6.01e-54	158
mfppdb_1043842	APD02806|H4-(86-100)	86.667	15	2	0	88	102	1	15	0.000725	28.9
mfppdb_1043898	APD02809|Histone	83.333	78	11	1	1	78	1	76	3.25e-39	120
mfppdb_1043898	APD02791|VK10	85	20	3	0	2	21	1	20	1.76e-05	32.3
mfppdb_1043906	APD02051|EcLTP	53.333	30	13	1	29	57	1	30	0.000124	31.2
mfppdb_1044093	APD02808|Histone	64.516	124	37	1	20	136	2	125	4.91e-56	165
mfppdb_1044228	APD02033|LTP110	52.174	92	41	1	27	115	1	92	3.22e-24	83.2
mfppdb_1044228	APD02051|EcLTP	73.333	30	8	0	26	55	1	30	8.59e-12	49.7
mfppdb_1044228	APD01678|Cc-LTP1	61.905	21	8	0	27	47	1	21	0.00065	29.3
mfppdb_1044258	APD02804|Histone	79.412	68	14	0	14	81	53	120	1.8e-36	114
mfppdb_1044258	APD02813|Acipensin	87.5	24	3	0	23	46	1	24	2.2e-10	45.8
mfppdb_1044368	APD02033|LTP110	53.261	92	40	1	27	115	1	92	4.48e-25	85.1
mfppdb_1044368	APD02051|EcLTP	70	30	9	0	26	55	1	30	1.56e-10	46.6
mfppdb_104441	APD02804|Histone	81.132	106	20	0	25	130	17	122	1.41e-60	177
mfppdb_104441	APD00489|Hipposin	61.818	55	17	2	5	59	1	51	3.94e-16	62
mfppdb_104441	APD02811|Acipensin	61.111	54	17	2	5	58	1	50	1.53e-15	60.5
mfppdb_104441	APD02813|Acipensin	87.5	24	3	0	70	93	1	24	8.83e-11	47.8
mfppdb_104441	APD02814|SpHistin	75.862	29	6	1	15	43	11	38	2.72e-08	41.6
mfppdb_104442	APD02808|Histone	69.106	123	36	1	26	148	5	125	1.39e-57	170
mfppdb_1044500	APD02033|LTP110	53.261	92	40	1	27	115	1	92	4.29e-25	85.1
mfppdb_1044500	APD02051|EcLTP	70	30	9	0	26	55	1	30	1.58e-10	46.6
mfppdb_1044563	APD02808|Histone	64.516	124	37	1	20	136	2	125	3.27e-56	166
mfppdb_1045076	APD02030|cgUbiquitin	95.946	74	3	0	57	130	1	74	5.34e-49	145
mfppdb_1045076	APD02030|cgUbiquitin	68.919	74	3	1	1	54	1	74	1.54e-27	91.7
mfppdb_1045077	APD02030|cgUbiquitin	95.385	65	3	0	1	65	10	74	3.62e-42	127
mfppdb_1045077	APD02030|cgUbiquitin	95.122	41	2	0	68	108	1	41	3.19e-23	79.7
mfppdb_1045125	APD02804|Histone	69.159	107	33	0	29	135	17	123	1.42e-50	152
mfppdb_1045125	APD00489|Hipposin	60.976	41	16	0	23	63	11	51	2.47e-12	52.8
mfppdb_1045125	APD02811|Acipensin	62.5	40	15	0	23	62	11	50	2.55e-12	52.8
mfppdb_1045125	APD02813|Acipensin	79.167	24	5	0	74	97	1	24	1.51e-08	42.4
mfppdb_1045125	APD02814|SpHistin	54.286	35	16	0	13	47	4	38	1.63e-06	37
mfppdb_1045126	APD02804|Histone	69.159	107	33	0	29	135	17	123	2.13e-50	152
mfppdb_1045126	APD00489|Hipposin	54.167	48	22	0	16	63	4	51	3.09e-12	52.8
mfppdb_1045126	APD02811|Acipensin	62.5	40	15	0	23	62	11	50	3.16e-12	52.8
mfppdb_1045126	APD02813|Acipensin	79.167	24	5	0	74	97	1	24	3.7e-08	41.2
mfppdb_1045126	APD02814|SpHistin	54.286	35	16	0	13	47	4	38	1.48e-06	37.4
mfppdb_1045127	APD02804|Histone	69.159	107	33	0	29	135	17	123	1.59e-50	152
mfppdb_1045127	APD02811|Acipensin	62.5	40	15	0	23	62	11	50	2.45e-12	52.8
mfppdb_1045127	APD00489|Hipposin	60.976	41	16	0	23	63	11	51	2.48e-12	52.8
mfppdb_1045127	APD02813|Acipensin	79.167	24	5	0	74	97	1	24	1.57e-08	42.4
mfppdb_1045127	APD02814|SpHistin	54.286	35	16	0	13	47	4	38	1.61e-06	37
mfppdb_1045181	APD01586|Pp-AMP2	64.444	45	14	1	36	78	1	45	2.31e-13	54.3
mfppdb_1045181	APD01277|Viscotoxin	60.465	43	17	0	36	78	1	43	2.84e-12	51.6
mfppdb_1045181	APD01279|Viscotoxin	69.444	36	11	0	36	71	1	36	1.99e-11	49.7
mfppdb_1045181	APD00550|Tu-AMP	57.143	42	16	1	36	75	1	42	2.03e-11	49.3
mfppdb_1045181	APD00237|Phoratoxin	63.889	36	13	0	36	71	1	36	3.75e-11	48.9
mfppdb_1045182	APD01586|Pp-AMP2	64.444	45	14	1	37	79	1	45	5.61e-13	53.9
mfppdb_1045182	APD01277|Viscotoxin	60.465	43	17	0	37	79	1	43	3.01e-12	52
mfppdb_1045182	APD01279|Viscotoxin	69.444	36	11	0	37	72	1	36	2.1e-11	49.7
mfppdb_1045182	APD00550|Tu-AMP	57.143	42	16	1	37	76	1	42	2.8e-11	49.7
mfppdb_1045182	APD00237|Phoratoxin	63.889	36	13	0	37	72	1	36	4.34e-11	48.9
mfppdb_1045183	APD01586|Pp-AMP2	64.444	45	14	1	9	51	1	45	7.61e-14	53.1
mfppdb_1045183	APD01277|Viscotoxin	60.465	43	17	0	9	51	1	43	3.81e-13	51.6
mfppdb_1045183	APD01279|Viscotoxin	69.444	36	11	0	9	44	1	36	2.43e-12	49.3
mfppdb_1045183	APD00237|Phoratoxin	63.889	36	13	0	9	44	1	36	6.18e-12	48.5
mfppdb_1045183	APD00550|Tu-AMP	57.143	42	16	1	9	48	1	42	1.01e-11	47.8
mfppdb_1045232	APD02030|cgUbiquitin	93.75	32	2	0	2	33	43	74	2.16e-18	65.9
mfppdb_1045235	APD02030|cgUbiquitin	93.75	32	2	0	2	33	43	74	6.76e-19	66.2
mfppdb_1045236	APD02030|cgUbiquitin	93.75	32	2	0	2	33	43	74	6.2e-19	66.2
mfppdb_1045237	APD02030|cgUbiquitin	93.75	32	2	0	2	33	43	74	8.08e-19	65.5
mfppdb_1045290	APD02809|Histone	55.67	97	42	1	6	102	25	120	7.51e-32	105
mfppdb_1045291	APD02809|Histone	53.906	128	51	2	8	128	9	135	4.63e-40	125
mfppdb_1045293	APD02809|Histone	73.529	34	9	0	1	34	38	71	3.03e-13	54.3
mfppdb_1045342	APD02808|Histone	65.833	120	33	1	27	138	6	125	9.48e-56	164
mfppdb_1045431	APD01284|Viscotoxin	78.261	46	10	0	29	74	1	46	6.86e-21	73.9
mfppdb_1045431	APD01281|Viscotoxin	76.087	46	11	0	29	74	1	46	1.77e-20	73.2
mfppdb_1045431	APD01278|Viscotoxin	76.087	46	11	0	29	74	1	46	5.29e-20	71.6
mfppdb_1045431	APD01280|Viscotoxin	76.087	46	11	0	29	74	1	46	7.9e-20	71.2
mfppdb_1045431	APD01277|Viscotoxin	73.913	46	12	0	29	74	1	46	9.2e-20	71.2
mfppdb_1045432	APD01284|Viscotoxin	78.261	46	10	0	29	74	1	46	1.58e-21	73.9
mfppdb_1045432	APD01281|Viscotoxin	76.087	46	11	0	29	74	1	46	5.09e-21	72.8
mfppdb_1045432	APD01278|Viscotoxin	76.087	46	11	0	29	74	1	46	1.42e-20	71.6
mfppdb_1045432	APD01280|Viscotoxin	76.087	46	11	0	29	74	1	46	2.41e-20	70.9
mfppdb_1045432	APD01277|Viscotoxin	73.913	46	12	0	29	74	1	46	3.31e-20	70.9
mfppdb_1045676	APD02436|MsSN-1	55.738	61	25	2	51	111	8	66	3.8e-08	41.2
mfppdb_1046013	APD01284|Viscotoxin	78.261	46	10	0	29	74	1	46	7.09e-21	73.9
mfppdb_1046013	APD01281|Viscotoxin	76.087	46	11	0	29	74	1	46	1.82e-20	72.8
mfppdb_1046013	APD01278|Viscotoxin	76.087	46	11	0	29	74	1	46	5.17e-20	71.6
mfppdb_1046013	APD01280|Viscotoxin	76.087	46	11	0	29	74	1	46	8.62e-20	71.2
mfppdb_1046013	APD01277|Viscotoxin	73.913	46	12	0	29	74	1	46	1.02e-19	71.2
mfppdb_1046094	APD01277|Viscotoxin	67.742	31	10	0	14	44	1	31	1.07e-10	44.7
mfppdb_1046094	APD00550|Tu-AMP	63.333	30	11	0	14	43	1	30	3.69e-10	43.1
mfppdb_1046094	APD01279|Viscotoxin	70.968	31	9	0	14	44	1	31	5.01e-10	42.7
mfppdb_1046094	APD00237|Phoratoxin	64.516	31	11	0	14	44	1	31	1.25e-09	42
mfppdb_1046094	APD01586|Pp-AMP2	64.516	31	11	0	14	44	1	31	2.44e-09	41.2
mfppdb_1046181	APD02804|Histone	77.57	107	24	0	16	122	17	123	1.55e-58	172
mfppdb_1046181	APD00489|Hipposin	62.5	48	18	0	3	50	4	51	8.2e-16	61.6
mfppdb_1046181	APD02811|Acipensin	63.83	47	17	0	3	49	4	50	1.02e-15	61.2
mfppdb_1046181	APD02814|SpHistin	63.636	33	12	0	2	34	6	38	1.47e-09	45.1
mfppdb_1046181	APD02813|Acipensin	83.333	24	4	0	61	84	1	24	1.6e-09	44.7
mfppdb_1046182	APD02804|Histone	77.57	107	24	0	16	122	17	123	2.69e-58	172
mfppdb_1046182	APD00489|Hipposin	62.5	48	18	0	3	50	4	51	8.18e-16	62
mfppdb_1046182	APD02811|Acipensin	63.83	47	17	0	3	49	4	50	1.1e-15	61.6
mfppdb_1046182	APD02814|SpHistin	63.636	33	12	0	2	34	6	38	1.46e-09	45.1
mfppdb_1046182	APD02813|Acipensin	83.333	24	4	0	61	84	1	24	1.84e-09	44.7
mfppdb_1046241	APD01586|Pp-AMP2	64.444	45	14	1	28	70	1	45	1.24e-13	54.3
mfppdb_1046241	APD01277|Viscotoxin	60.465	43	17	0	28	70	1	43	9.53e-13	52
mfppdb_1046241	APD01279|Viscotoxin	69.444	36	11	0	28	63	1	36	7.74e-12	49.7
mfppdb_1046241	APD00550|Tu-AMP	57.143	42	16	1	28	67	1	42	1.08e-11	49.3
mfppdb_1046241	APD00237|Phoratoxin	63.889	36	13	0	28	63	1	36	1.76e-11	48.9
mfppdb_1046242	APD01586|Pp-AMP2	64.444	45	14	1	39	81	1	45	5.24e-13	53.9
mfppdb_1046242	APD01277|Viscotoxin	60.465	43	17	0	39	81	1	43	2.58e-12	52.4
mfppdb_1046242	APD01279|Viscotoxin	69.444	36	11	0	39	74	1	36	1.83e-11	50.1
mfppdb_1046242	APD00550|Tu-AMP	57.143	42	16	1	39	78	1	42	2.47e-11	49.7
mfppdb_1046242	APD00237|Phoratoxin	63.889	36	13	0	39	74	1	36	4.44e-11	48.9
mfppdb_1046448	APD01586|Pp-AMP2	62.222	45	15	1	14	56	1	45	1.57e-13	52.4
mfppdb_1046448	APD01277|Viscotoxin	56.818	44	19	0	14	57	1	44	4.08e-13	51.2
mfppdb_1046448	APD01279|Viscotoxin	56.818	44	19	0	14	57	1	44	3.46e-12	48.9
mfppdb_1046448	APD00237|Phoratoxin	54.348	46	19	1	14	57	1	46	1.29e-11	47.4
mfppdb_1046448	APD01281|Viscotoxin	54.545	44	20	0	14	57	1	44	1.63e-11	47.4
mfppdb_1046915	APD02810|Histone	100	103	0	0	19	121	1	103	2.59e-70	200
mfppdb_1046915	APD02807|Histone	98.058	103	2	0	19	121	1	103	8.21e-70	199
mfppdb_1046915	APD02806|H4-(86-100)	93.333	15	1	0	105	119	1	15	0.000105	31.2
mfppdb_1046915	APD02805|HNr	86.667	15	2	0	105	119	1	15	0.000417	29.6
mfppdb_1046916	APD02810|Histone	100	103	0	0	1	103	1	103	1.51e-70	199
mfppdb_1046916	APD02807|Histone	98.058	103	2	0	1	103	1	103	5.58e-70	198
mfppdb_1046916	APD02806|H4-(86-100)	93.333	15	1	0	87	101	1	15	7.58e-05	31.2
mfppdb_1046916	APD02805|HNr	86.667	15	2	0	87	101	1	15	0.000312	29.6
mfppdb_1047249	APD02810|Histone	100	103	0	0	50	152	1	103	2.4e-71	204
mfppdb_1047249	APD02807|Histone	98.058	103	2	0	50	152	1	103	9.54e-71	202
mfppdb_1047249	APD02806|H4-(86-100)	93.333	15	1	0	136	150	1	15	0.000103	32
mfppdb_1047249	APD02805|HNr	86.667	15	2	0	136	150	1	15	0.000412	30
mfppdb_1047298	APD02033|LTP110	72.222	90	25	0	26	115	1	90	1.41e-40	124
mfppdb_1047298	APD01245|Cy-AMP3	50.562	89	43	1	25	113	1	88	6.04e-27	90.1
mfppdb_1047298	APD02051|EcLTP	66.667	30	10	0	25	54	1	30	1.41e-10	46.6
mfppdb_1047299	APD02033|LTP110	70.652	92	27	0	26	117	1	92	2.4e-41	126
mfppdb_1047299	APD01245|Cy-AMP3	50.562	89	43	1	25	113	1	88	4.56e-27	90.1
mfppdb_1047299	APD02051|EcLTP	66.667	30	10	0	25	54	1	30	1.17e-10	47
mfppdb_1047474	APD02809|Histone	96.324	136	5	0	1	136	1	136	1.38e-95	265
mfppdb_1047474	APD02791|VK10	100	22	0	0	2	23	1	22	3.55e-09	43.5
mfppdb_1047475	APD02809|Histone	90.345	145	5	1	1	145	1	136	3.64e-92	257
mfppdb_1047475	APD02791|VK10	100	22	0	0	2	23	1	22	3.9e-09	43.5
mfppdb_1047476	APD02809|Histone	97.674	86	2	0	1	86	1	86	2.77e-58	169
mfppdb_1047476	APD02791|VK10	100	22	0	0	2	23	1	22	1.51e-09	43.1
mfppdb_1047477	APD02809|Histone	100	30	0	0	1	30	1	30	1.24e-14	57
mfppdb_1047477	APD02791|VK10	100	22	0	0	2	23	1	22	3.71e-10	43.1
mfppdb_1047801	APD01277|Viscotoxin	66.667	36	12	0	34	69	1	36	3.99e-12	51.6
mfppdb_1047801	APD01586|Pp-AMP2	62.791	43	14	1	34	74	1	43	1.88e-11	50.1
mfppdb_1047801	APD01279|Viscotoxin	69.444	36	11	0	34	69	1	36	2.23e-11	49.7
mfppdb_1047801	APD00550|Tu-AMP	55.814	43	17	1	34	74	1	43	2.56e-11	49.7
mfppdb_1047801	APD00237|Phoratoxin	63.889	36	13	0	34	69	1	36	3.68e-11	49.3
mfppdb_104783	APD01817|Ac-AFP2	56	25	11	0	32	56	4	28	4.87e-06	35.4
mfppdb_104783	APD01689|Sa-AFP1	52	25	12	0	32	56	3	27	1.05e-05	34.7
mfppdb_104783	APD01690|Sa-AFP2	52	25	12	0	32	56	3	27	1.1e-05	34.7
mfppdb_104783	APD00286|Rs-AFP1	52	25	12	0	32	56	4	28	1.2e-05	34.3
mfppdb_104783	APD01687|Br-AFP1	52	25	12	0	32	56	3	27	1.5e-05	34.3
mfppdb_1047978	APD01683|SD2	57.447	47	20	0	30	76	12	58	1.7e-17	63.5
mfppdb_1047978	APD02853|OsDEF8	59.574	47	19	0	30	76	1	47	1.94e-17	63.2
mfppdb_1047978	APD02736|AtPDF2.3	57.447	47	20	0	30	76	1	47	3.67e-17	62.4
mfppdb_1047978	APD01330|Vv-AMP1	57.447	47	20	0	30	76	1	47	5.51e-17	62
mfppdb_1047978	APD00720|P322	57.447	47	20	0	30	76	1	47	1.8e-16	60.5
mfppdb_1048477	APD00270|Pn-AMP1	71.429	21	6	0	35	55	17	37	2.68e-06	36.2
mfppdb_1048477	APD01052|Pn-AMP2	71.429	21	6	0	35	55	17	37	2.85e-06	36.2
mfppdb_1048477	APD01587|Fa-AMP1	57.692	26	11	0	30	55	12	37	3.44e-06	35.8
mfppdb_1048477	APD01588|Fa-AMP2	57.692	26	11	0	30	55	12	37	4.1e-06	35.8
mfppdb_1048477	APD00915|Ee-CBP	60.714	28	9	1	30	55	12	39	0.000127	32
mfppdb_1048479	APD00270|Pn-AMP1	66.667	21	7	0	61	81	17	37	4.9e-06	34.3
mfppdb_1048479	APD01052|Pn-AMP2	66.667	21	7	0	61	81	17	37	4.92e-06	34.3
mfppdb_1048479	APD01587|Fa-AMP1	53.846	26	12	0	56	81	12	37	1.89e-05	32.7
mfppdb_1048479	APD01588|Fa-AMP2	53.846	26	12	0	56	81	12	37	2.29e-05	32.7
mfppdb_1048479	APD01164|EAFP1	65.217	23	8	0	56	78	11	33	0.000148	30.4
mfppdb_104861	APD01685|Rs-AFP4	96.078	51	2	0	30	80	1	51	1.15e-35	109
mfppdb_104861	APD01687|Br-AFP1	98	50	1	0	31	80	1	50	5.05e-35	107
mfppdb_104861	APD00286|Rs-AFP1	94.118	51	3	0	30	80	1	51	2.48e-34	105
mfppdb_104861	APD01817|Ac-AFP2	92.157	51	4	0	30	80	1	51	6.39e-34	104
mfppdb_104861	APD01689|Sa-AFP1	94	50	3	0	31	80	1	50	1.93e-33	103
mfppdb_104870	APD01690|Sa-AFP2	94	50	3	0	30	79	1	50	1.26e-33	103
mfppdb_104870	APD00286|Rs-AFP1	94	50	3	0	30	79	2	51	1.32e-33	103
mfppdb_104870	APD01689|Sa-AFP1	94	50	3	0	30	79	1	50	1.49e-33	103
mfppdb_104870	APD01817|Ac-AFP2	92	50	4	0	30	79	2	51	3.63e-33	102
mfppdb_104870	APD01692|At-AFP1	92	50	4	0	30	79	1	50	6.21e-33	102
mfppdb_1048877	APD02809|Histone	97.059	136	4	0	25	160	1	136	1.15e-95	267
mfppdb_1048877	APD02791|VK10	100	22	0	0	26	47	1	22	6.26e-09	43.5
mfppdb_1048878	APD02809|Histone	96.183	131	5	0	1	131	1	131	8.51e-92	256
mfppdb_1048878	APD02791|VK10	100	22	0	0	2	23	1	22	2.81e-09	43.9
mfppdb_104890	APD00286|Rs-AFP1	98	50	1	0	30	79	2	51	3.69e-35	107
mfppdb_104890	APD01689|Sa-AFP1	98	50	1	0	30	79	1	50	4.07e-35	107
mfppdb_104890	APD01817|Ac-AFP2	96	50	2	0	30	79	2	51	6.98e-35	107
mfppdb_104890	APD01690|Sa-AFP2	96	50	2	0	30	79	1	50	1.08e-34	106
mfppdb_104890	APD01692|At-AFP1	96	50	2	0	30	79	1	50	1.77e-34	106
mfppdb_104919	APD01685|Rs-AFP4	74.51	51	13	0	30	80	1	51	1.22e-25	84
mfppdb_104919	APD01687|Br-AFP1	76	50	12	0	31	80	1	50	6.16e-25	82
mfppdb_104919	APD00286|Rs-AFP1	72.549	51	14	0	30	80	1	51	5.65e-24	79.7
mfppdb_104919	APD01691|Bn-AFP1	72	50	14	0	31	80	1	50	9.15e-24	79.3
mfppdb_104919	APD01688|Br-AFP2	72	50	14	0	31	80	1	50	9.15e-24	79.3
mfppdb_1049335	APD01470|WAMP-1b	84.211	38	5	1	35	71	5	42	7.07e-18	65.5
mfppdb_1049335	APD01469|WAMP-1a	84.211	38	5	1	35	71	5	42	7.08e-18	65.5
mfppdb_1049335	APD01588|Fa-AMP2	60	40	16	0	32	71	1	40	1.68e-12	51.6
mfppdb_1049335	APD01587|Fa-AMP1	57.5	40	17	0	32	71	1	40	5.18e-12	50.4
mfppdb_1049335	APD00270|Pn-AMP1	60.526	38	15	0	35	72	4	41	1.84e-11	48.9
mfppdb_1049580	APD02808|Histone	64.885	131	38	1	51	181	3	125	7.55e-57	169
mfppdb_1049581	APD02808|Histone	80.247	81	16	0	39	119	45	125	2.04e-47	143
mfppdb_1050057	APD02809|Histone	97.059	136	4	0	56	191	1	136	4.64e-95	266
mfppdb_1050057	APD02791|VK10	100	22	0	0	57	78	1	22	7.45e-09	43.5
mfppdb_1050058	APD02809|Histone	94.853	136	7	0	1	136	1	136	4.31e-93	259
mfppdb_1050058	APD02791|VK10	100	22	0	0	2	23	1	22	3.98e-09	43.5
mfppdb_10501	APD02808|Histone	71.545	123	33	2	32	153	4	125	1.06e-57	170
mfppdb_1050396	APD02033|LTP110	68.478	92	29	0	26	117	1	92	1.22e-41	127
mfppdb_1050396	APD02051|EcLTP	70	30	9	0	25	54	1	30	1.68e-11	48.9
mfppdb_1050397	APD02033|LTP110	70	90	27	0	26	115	1	90	1.26e-40	125
mfppdb_1050397	APD02051|EcLTP	70	30	9	0	25	54	1	30	1.85e-11	49.7
mfppdb_1050397	APD01678|Cc-LTP1	52.381	21	10	0	26	46	1	21	0.001	28.5
mfppdb_1050591	APD02030|cgUbiquitin	95.946	74	3	0	3	76	1	74	1.01e-48	145
mfppdb_1050592	APD02030|cgUbiquitin	95.946	74	3	0	1	74	1	74	1.11e-49	146
mfppdb_1050593	APD02030|cgUbiquitin	95.946	74	3	0	1	74	1	74	5.64e-49	144
mfppdb_1050594	APD02030|cgUbiquitin	91.429	35	3	0	1	35	1	35	1.4e-18	64.7
mfppdb_1050676	APD01586|Pp-AMP2	64.444	45	14	1	9	51	1	45	5.24e-14	53.5
mfppdb_1050676	APD01277|Viscotoxin	62.791	43	16	0	9	51	1	43	6.52e-14	53.5
mfppdb_1050676	APD01279|Viscotoxin	62.791	43	16	0	9	51	1	43	5.48e-13	51.2
mfppdb_1050676	APD01281|Viscotoxin	60.465	43	17	0	9	51	1	43	2.84e-12	49.3
mfppdb_1050676	APD01282|Viscotoxin	60.465	43	17	0	9	51	1	43	3.27e-12	48.9
mfppdb_1050677	APD01586|Pp-AMP2	64.444	45	14	1	28	70	1	45	1.36e-13	54.7
mfppdb_1050677	APD01277|Viscotoxin	62.791	43	16	0	28	70	1	43	3.37e-13	53.9
mfppdb_1050677	APD01279|Viscotoxin	62.791	43	16	0	28	70	1	43	3.37e-12	51.2
mfppdb_1050677	APD01281|Viscotoxin	60.465	43	17	0	28	70	1	43	1.51e-11	49.7
mfppdb_1050677	APD00550|Tu-AMP	57.143	42	16	1	28	67	1	42	1.87e-11	49.3
mfppdb_1050678	APD01277|Viscotoxin	66.667	36	12	0	39	74	1	36	6.27e-13	51.6
mfppdb_1050678	APD01279|Viscotoxin	69.444	36	11	0	39	74	1	36	3.81e-12	49.7
mfppdb_1050678	APD01586|Pp-AMP2	66.667	36	12	0	39	74	1	36	6.31e-12	48.9
mfppdb_1050678	APD00550|Tu-AMP	60	35	14	0	39	73	1	35	6.52e-12	48.9
mfppdb_1050678	APD00237|Phoratoxin	63.889	36	13	0	39	74	1	36	8.02e-12	48.9
mfppdb_1050707	APD01586|Pp-AMP2	64.444	45	14	1	14	56	1	45	4.8e-14	53.5
mfppdb_1050707	APD01277|Viscotoxin	60.465	43	17	0	14	56	1	43	2.21e-13	52
mfppdb_1050707	APD01279|Viscotoxin	69.444	36	11	0	14	49	1	36	1.49e-12	49.7
mfppdb_1050707	APD00237|Phoratoxin	63.889	36	13	0	14	49	1	36	4.41e-12	48.5
mfppdb_1050707	APD01281|Viscotoxin	58.14	43	18	0	14	56	1	43	8.06e-12	48.1
mfppdb_1050736	APD01052|Pn-AMP2	61.905	21	8	0	55	75	17	37	7.68e-05	33.1
mfppdb_1050736	APD00270|Pn-AMP1	61.905	21	8	0	55	75	17	37	7.76e-05	33.1
mfppdb_1050737	APD01052|Pn-AMP2	61.905	21	8	0	51	71	17	37	8.83e-05	32.3
mfppdb_1050737	APD00270|Pn-AMP1	61.905	21	8	0	51	71	17	37	9.09e-05	32.3
mfppdb_1050737	APD00915|Ee-CBP	59.091	22	9	0	46	67	12	33	0.001	29.3
mfppdb_1050913	APD02809|Histone	90.299	134	13	0	26	159	1	134	5.57e-87	245
mfppdb_1050913	APD02791|VK10	86.364	22	3	0	27	48	1	22	4.35e-07	38.5
mfppdb_105099	APD02809|Histone	56.311	103	43	1	71	173	34	134	1.16e-35	115
mfppdb_1051373	APD02030|cgUbiquitin	54.545	22	10	0	15	36	35	56	0.000873	28.9
mfppdb_1051374	APD02030|cgUbiquitin	54.545	22	10	0	4	25	35	56	0.000688	28.9
mfppdb_1051422	APD02810|Histone	100	103	0	0	27	129	1	103	1.52e-70	201
mfppdb_1051422	APD02807|Histone	98.058	103	2	0	27	129	1	103	5.5e-70	199
mfppdb_1051422	APD02806|H4-(86-100)	93.333	15	1	0	113	127	1	15	0.000101	31.6
mfppdb_1051422	APD02805|HNr	86.667	15	2	0	113	127	1	15	0.000395	30
mfppdb_1051523	APD02853|OsDEF8	57.447	47	20	0	29	75	1	47	5.18e-16	59.3
mfppdb_1051523	APD02332|PaDef	57.778	45	19	0	31	75	1	45	8.04e-16	58.9
mfppdb_1051523	APD01330|Vv-AMP1	55.319	47	21	0	29	75	1	47	1.34e-15	58.2
mfppdb_1051523	APD01683|SD2	51.02	49	24	0	27	75	10	58	2.1e-15	58.2
mfppdb_1051523	APD02736|AtPDF2.3	55.319	47	21	0	29	75	1	47	2.1e-15	57.8
mfppdb_105155	APD02436|MsSN-1	52.542	59	28	0	43	101	8	66	3.56e-11	48.5
mfppdb_1051630	APD02804|Histone	54.472	123	34	1	20	142	18	118	6.66e-42	131
mfppdb_1051630	APD00489|Hipposin	56.25	48	21	0	6	53	4	51	1.75e-13	56.2
mfppdb_1051630	APD02811|Acipensin	57.447	47	20	0	6	52	4	50	1.76e-13	56.2
mfppdb_1051630	APD02814|SpHistin	60	35	14	0	3	37	4	38	2.77e-08	42
mfppdb_1051630	APD02813|Acipensin	81.818	22	4	0	86	107	1	22	1.13e-07	40
mfppdb_1051630	APD02813|Acipensin	79.167	24	5	0	64	87	1	24	2.07e-07	39.3
mfppdb_1051631	APD02804|Histone	66.337	101	34	0	17	117	18	118	2.73e-47	144
mfppdb_1051631	APD00489|Hipposin	56.25	48	21	0	3	50	4	51	1.19e-13	55.8
mfppdb_1051631	APD02811|Acipensin	57.447	47	20	0	3	49	4	50	1.36e-13	55.8
mfppdb_1051631	APD02814|SpHistin	60.606	33	13	0	2	34	6	38	6.19e-08	40.8
mfppdb_1051631	APD02813|Acipensin	81.818	22	4	0	61	82	1	22	8.25e-08	40
mfppdb_1051632	APD02804|Histone	66.337	101	34	0	17	117	18	118	2.07e-47	144
mfppdb_1051632	APD00489|Hipposin	56.25	48	21	0	3	50	4	51	9.81e-14	56.2
mfppdb_1051632	APD02811|Acipensin	57.447	47	20	0	3	49	4	50	1.14e-13	55.8
mfppdb_1051632	APD02814|SpHistin	60.606	33	13	0	2	34	6	38	5.58e-08	40.8
mfppdb_1051632	APD02813|Acipensin	81.818	22	4	0	61	82	1	22	7.15e-08	40.4
mfppdb_105228	APD02808|Histone	80	100	18	1	46	145	28	125	1.59e-58	172
mfppdb_1052381	APD00991|Snakin-1	50.82	61	28	2	32	92	5	63	4.69e-12	50.4
mfppdb_1052381	APD02436|MsSN-1	52.459	61	27	2	32	92	8	66	4.82e-06	35
mfppdb_1052518	APD02810|Histone	100	103	0	0	77	179	1	103	2.59e-71	205
mfppdb_1052518	APD02807|Histone	98.058	103	2	0	77	179	1	103	1.05e-70	203
mfppdb_1052518	APD02806|H4-(86-100)	93.333	15	1	0	163	177	1	15	0.000203	31.2
mfppdb_1052518	APD02805|HNr	86.667	15	2	0	163	177	1	15	0.001	29.6
mfppdb_1052519	APD02810|Histone	100	103	0	0	45	147	1	103	7.26e-71	202
mfppdb_1052519	APD02807|Histone	98.058	103	2	0	45	147	1	103	3.3e-70	201
mfppdb_1052519	APD02806|H4-(86-100)	93.333	15	1	0	131	145	1	15	0.000101	32
mfppdb_1052519	APD02805|HNr	86.667	15	2	0	131	145	1	15	0.00044	30
mfppdb_1052743	APD02030|cgUbiquitin	95.946	74	3	0	1	74	1	74	2.98e-48	145
mfppdb_1052744	APD02030|cgUbiquitin	95.946	74	3	0	16	89	1	74	1.27e-48	145
mfppdb_1052745	APD02030|cgUbiquitin	95.946	74	3	0	1	74	1	74	8.35e-49	146
mfppdb_1052746	APD02030|cgUbiquitin	95.946	74	3	0	13	86	1	74	7.5e-49	146
mfppdb_1052747	APD02030|cgUbiquitin	95.946	74	3	0	13	86	1	74	8.19e-49	146
mfppdb_1052748	APD02030|cgUbiquitin	95.946	74	3	0	1	74	1	74	2.84e-48	144
mfppdb_1052749	APD02030|cgUbiquitin	95.946	74	3	0	13	86	1	74	1.09e-48	145
mfppdb_1052750	APD02030|cgUbiquitin	95.946	74	3	0	1	74	1	74	2.66e-48	144
mfppdb_1052751	APD02030|cgUbiquitin	95.946	74	3	0	1	74	1	74	7.79e-49	145
mfppdb_1052752	APD02030|cgUbiquitin	95.946	74	3	0	1	74	1	74	1.14e-48	144
mfppdb_1052753	APD02030|cgUbiquitin	95.946	74	3	0	3	76	1	74	6.12e-49	145
mfppdb_1052754	APD02030|cgUbiquitin	95.946	74	3	0	1	74	1	74	5.82e-49	145
mfppdb_1052755	APD02030|cgUbiquitin	95.946	74	3	0	1	74	1	74	5.6e-49	144
mfppdb_1052756	APD02030|cgUbiquitin	95.946	74	3	0	1	74	1	74	5.44e-49	144
mfppdb_1052757	APD02030|cgUbiquitin	95.775	71	3	0	17	87	1	71	1.56e-46	138
mfppdb_1052758	APD02030|cgUbiquitin	95.946	74	3	0	1	74	1	74	2.31e-49	145
mfppdb_1052759	APD02030|cgUbiquitin	89.474	38	4	0	1	38	1	38	9.51e-21	70.5
mfppdb_1052950	APD00992|potato	62.295	61	22	1	49	109	7	66	7.12e-20	70.9
mfppdb_1052950	APD02707|Tomato	62.295	61	22	1	49	109	7	66	8.66e-20	70.9
mfppdb_1052950	APD02244|PaSn	59.016	61	24	1	49	109	20	79	1.3e-19	70.9
mfppdb_1053160	APD02804|Histone	84.783	46	7	0	19	64	17	62	2.24e-23	82
mfppdb_1053160	APD00489|Hipposin	67.308	52	16	1	2	53	1	51	3.92e-18	66.6
mfppdb_1053160	APD02811|Acipensin	66.667	51	16	1	2	52	1	50	1.41e-17	65.1
mfppdb_1053160	APD00307|Buforin	60.976	41	13	2	2	41	1	39	1.06e-09	44.7
mfppdb_1053160	APD02812|Acipensin	61.111	36	13	1	2	37	1	35	2.14e-08	41.2
mfppdb_105340	APD02707|Tomato	77.419	62	14	0	33	94	5	66	5.16e-31	98.6
mfppdb_105340	APD00992|potato	75.806	62	15	0	33	94	5	66	5.1e-30	95.9
mfppdb_105340	APD02244|PaSn	70.968	62	18	0	33	94	18	79	6e-29	93.6
mfppdb_1053402	APD00991|Snakin-1	52.381	63	27	3	94	155	3	63	4.8e-14	57.4
mfppdb_1053402	APD02436|MsSN-1	54.839	62	25	3	95	155	7	66	1.98e-08	42.7
mfppdb_1053403	APD00991|Snakin-1	52.381	63	27	3	42	103	3	63	1.05e-14	57.4
[truncated: 291,412+ more rows]
